# Supplementary material for: Divergent Microbial Community and Pathogenicity at a University-Urban Interface: A Comparative Analysis
Source: Microorganisms. 2026 Feb 28;14(3):557. doi: 10.3390/microorganisms14030557 (PMC13029079; doi:10.3390/microorganisms14030557)
Supplement: Supplementary file 1 [file microorganisms-14-00557-s001.zip]

Archive with 4 entries (4 files):
- Supplementary_Materials_Microorganisms.pdf
- Table_S1.xlsx
- Table_S2.xlsx
- Table_S3.xlsx
