# Supplementary material for: Divergent Microbial Community and Pathogenicity at a University-Urban Interface: A Comparative Analysis
Source: Microorganisms. 2026 Feb 28;14(3):557. doi: 10.3390/microorganisms14030557 (PMC13029079; doi:10.3390/microorganisms14030557)
Supplement: Supplementary file 1 [file microorganisms-14-00557-s001.zip › Table_S1.xlsx]

## Sheet: Sheet1
Sample	Library Name	Time	Location	Sampling Position	Raw Reads	Clean Reads	Raw Base(G)	Clean Base(G)	Effective(%)	Error(%)	Q20(%)	Q30(%)	GC(%)
B	B	T1	OC-EDC-N	Handle, surface	58905540	56845040	8.84	8.53	96.5	0.02	98.82	96.33	49.92
B2	B2	T2	OC-EDC-N	Handle, surface	69564292	69192954	10.43	10.38	99.47	0.02	98.54	95.57	48.69
B-C	B-C	T1	OC-RES	Toilet	62626404	62256578	9.39	9.34	99.41	0.02	98.1	94.42	51.6
B-C2	B-C2	T2	OC-RES	Toilet	60852344	60720168	9.13	9.11	99.78	0.02	98.6	95.24	56.88
B-M	B-M	T1	OC-RES	Door handle	74146356	73062108	11.12	10.96	98.54	0.02	98.69	96.01	39.27
B-M2	B-M2	T2	OC-RES	Door handle	60660530	60041552	9.1	9.01	98.98	0.02	99.19	97.18	47.34
D-C	D-C	T1	SUB	Toilet	65820194	63899946	9.87	9.58	97.08	0.02	98.73	96.11	45.69
D-C2	D-C2	T2	SUB	Toilet	63048582	62333026	9.46	9.35	98.87	0.02	99.29	97.5	43.95
D-D	D-D	T1	SUB	Elevator	65432922	64687396	9.81	9.7	98.86	0.02	98.58	95.68	46.58
D-D2	D-D2	T2	SUB	Elevator	50208884	49799610	7.53	7.47	99.18	0.02	98.77	96.15	46.12
D-M	D-M	T1	SUB	Door handle	60848196	59105648	9.13	8.87	97.14	0.02	98.72	96.02	46.13
D-M2	D-M2	T2	SUB	Door handle	67275504	66686930	10.09	10	99.13	0.02	98.79	96.28	46.02
J-C	J-C	T1	TB	Toilet	62356128	61636134	9.35	9.25	98.85	0.02	98.98	96.55	53.31
J-C2	J-C2	T2	TB	Toilet	67135090	66741198	10.07	10.01	99.41	0.02	98.51	95.49	51.15
J-J	J-J	T1	TB	Classroom surface	61768968	61045876	9.27	9.16	98.83	0.02	98.72	95.97	44.19
J-J2	J-J2	T2	TB	Classroom surface	64931834	64585196	9.74	9.69	99.47	0.02	98.72	95.99	44.74
K-N	K-N	T1	ON-EDC	Handle, surface	71718064	69291288	10.76	10.39	96.62	0.02	98.61	95.81	44.61
K-N2	K-N2	T2	ON-EDC	Handle, surface	68499618	67902246	10.27	10.19	99.13	0.02	98.47	95.37	45.76
L-C	L-C	T1	OC-BC	Toilet	64232746	63230864	9.63	9.48	98.44	0.02	98.56	95.56	48.26
L-C2	L-C2	T2	OC-BC	Toilet	65561432	64966646	9.83	9.74	99.09	0.02	98.44	95.28	55.6
L-M	L-M	T1	OC-BC	Door handle	77325854	76094672	11.6	11.41	98.41	0.02	98.75	96.14	44.79
L-M2	L-M2	T2	OC-BC	Door handle	64149486	63793178	9.62	9.57	99.44	0.02	99.19	97.11	42.19
N	N	T1	OC-EDC-S	Handle, surface	65374076	62524768	9.81	9.38	95.64	0.02	98.73	96.11	50.83
N1-C	N1-C	T1	MLB	Toilet	67794158	66196138	10.17	9.93	97.64	0.02	98.68	95.95	44.45
N1-C2	N1-C2	T2	MLB	Toilet	66768930	65795028	10.02	9.87	98.54	0.02	98.45	95.34	46.37
N1-D	N1-D	T1	MLB	Elevator	73395904	71438206	11.01	10.72	97.33	0.02	98.74	96.13	47.75
N1-D2	N1-D2	T2	MLB	Elevator	64204580	63768208	9.63	9.57	99.32	0.02	98.67	95.85	46.26
N1-M	N1-M	T1	MLB	Door handle	75317664	73614244	11.3	11.04	97.74	0.02	98.79	96.28	44.96
N1-M2	N1-M2	T2	MLB	Door handle	71526692	69415482	10.73	10.41	97.05	0.02	98.9	96.61	43.55
N2	N2	T2	OC-EDC-S	Handle, surface	64611016	63925598	9.69	9.59	98.94	0.02	98.73	96.12	48.76
N5-C	N5-C	T1	ELB	Toilet	66088508	64476088	9.91	9.67	97.56	0.02	98.41	95.18	50.77
N5-C2	N5-C2	T2	ELB	Toilet	68897200	68373720	10.33	10.26	99.24	0.02	98.36	95.13	49.16
N5-D	N5-D	T1	ELB	Elevator	62381992	60963104	9.36	9.14	97.73	0.02	98.73	96.07	47.66
N5-D2	N5-D2	T2	ELB	Elevator	93108890	91421824	13.97	13.71	98.19	0.02	98.76	96.21	46.88
N5-M	N5-M	T1	ELB	Door handle	67717082	66233320	10.16	9.93	97.81	0.02	98.85	96.43	41.92
N5-M2	N5-M2	T2	ELB	Door handle	85899494	84813288	12.88	12.72	98.74	0.02	98.83	96.39	42.58
S6-C	S6-C	T1	DORM	Toilet	68520568	67159500	10.28	10.07	98.01	0.02	98.71	95.57	59.86
S6-C2	S6-C2	T2	DORM	Toilet	77545612	76902794	11.63	11.54	99.17	0.02	98.64	95.48	51.26
S6-D	S6-D	T1	DORM	Elevator	74295878	71107552	11.14	10.67	95.71	0.02	98.88	96.52	44.37
S6-D2	S6-D2	T2	DORM	Elevator	67575400	67078952	10.14	10.06	99.27	0.02	98.65	95.85	43.67
S6-M	S6-M	T1	DORM	Door handle	63899570	62651200	9.58	9.4	98.05	0.02	98.65	95.85	47.47
S6-M2	S6-M2	T2	DORM	Door handle	66775792	66397596	10.02	9.96	99.43	0.02	98.34	94.96	45.12
S-C	S-C	T1	ON-RES	Toilet	77833002	77600502	11.67	11.64	99.7	0.02	98.94	96.34	43.92
S-C2	S-C2	T2	ON-RES	Toilet	63774002	63497946	9.57	9.52	99.57	0.02	97.89	93.84	57.19
S-D	S-D	T1	ON-RES	Elevator	68425202	67984626	10.26	10.2	99.36	0.02	99.27	97.31	45.41
S-D2	S-D2	T2	ON-RES	Elevator	62575932	62230612	9.39	9.33	99.45	0.02	98.64	95.76	46.5
SH-C	SH-C	T1	ON-BC	Toilet	82140070	81230086	12.32	12.18	98.89	0.02	98.92	96.33	45.58
SH-C2	SH-C2	T2	ON-BC	Toilet	58379576	58080808	8.76	8.71	99.49	0.02	98.52	95.43	46.35
SH-D	SH-D	T1	ON-BC	Elevator	79761384	79366420	11.96	11.9	99.5	0.02	98.88	96.2	49.45
SH-D2	SH-D2	T2	ON-BC	Elevator	62208734	61529048	9.33	9.23	98.91	0.02	98.66	95.83	46.37
S-M	S-M	T1	ON-RES	Door handle	81505760	75334340	12.23	11.3	92.43	0.02	98.9	96.62	46.9
S-M2	S-M2	T2	ON-RES	Door handle	75797776	73981876	11.37	11.1	97.6	0.02	98.76	96.19	44.66
T-C	T-C	T1	GYM	Toilet	63694966	63249498	9.55	9.49	99.3	0.02	98.44	95.2	56.53
T-C2	T-C2	T2	GYM	Toilet	76380822	75757174	11.46	11.36	99.18	0.02	98.28	94.9	53.82
T-D	T-D	T1	GYM	Elevator	72065428	71009166	10.81	10.65	98.53	0.02	98.7	96.01	46.83
T-D2	T-D2	T2	GYM	Elevator	68056164	67523904	10.21	10.13	99.22	0.02	98.35	95.14	46.92
T-M	T-M	T1	GYM	Door handle	63719376	62233414	9.56	9.34	97.67	0.02	98.78	96.25	45.12
T-M2	T-M2	T2	GYM	Door handle	86104418	85253768	12.92	12.79	99.01	0.02	98.74	96.16	45.53
