# Supplementary material for: Divergent Microbial Community and Pathogenicity at a University-Urban Interface: A Comparative Analysis
Source: Microorganisms. 2026 Feb 28;14(3):557. doi: 10.3390/microorganisms14030557 (PMC13029079; doi:10.3390/microorganisms14030557)
Supplement: Supplementary file 1 [file microorganisms-14-00557-s001.zip › Table_S2.xlsx]

## Sheet: Antibiotic Classes Abundance
Class	OC-EDC-N	OC-EDC-S	OC-RES	SUB	OC-BC	TB	GYM	MLB	ELB	ON-RES	ON-EDC	DORM	ON-BC	OC-EDC-N_2	OC-EDC-S_2	OC-RES_2	SUB_2	OC-BC_2	TB_2	GYM_2	MLB_2	ELB_2	ON-RES_2	ON-EDC_2	DORM_2	ON-BC_2
Time	T1	T1	T1	T1	T1	T1	T1	T1	T1	T1	T1	T1	T1	T2	T2	T2	T2	T2	T2	T2	T2	T2	T2	T2	T2	T2
Location	Off_campus	Off_campus	Off_campus	Off_campus	Off_campus	On_campus	On_campus	On_campus	On_campus	On_campus	On_campus	On_campus	On_campus	Off_campus	Off_campus	Off_campus	Off_campus	Off_campus	On_campus	On_campus	On_campus	On_campus	On_campus	On_campus	On_campus	On_campus
Aminoglycoside	317494	319836	423072	166222	381574	194844	304693	346106	260855	115698	354032	349360	203381	390552	389579	387401	410771	345523	118949	201079	251285	204637	143643	401117	331527	273328
Bacitracin	0	0	0	0	0	0	0	0	0	0	0	0	0	2452.11	0	0	0	0	0	0	0	0	0	0	0	0
Beta-lactam	142007	135560	81734.5	201078	112086	347961	162691	261335	226024	428435	153499	126950	168765	174150	216815	101773	192351	229610	171787	72358	200704	163788	117419	285544	140219	153919
Bleomycin	0	3298.98	1453.4	4686.22	2931.11	7267	2002.41	2119.61	0	3055.32	0	395.03	3562.16	0	5359.85	0	1004.32	0	5902.69	3120.84	1157.13	816.133	1213.67	4071.44	1038.46	2526.13
Colistin	0	0	0	0	0	0	0	0	1998.62	7810.57	0	0	0	0	0	0	0	0	0	0	0	1346.25	3992.96	0	0	0
Fosfomycin	0	15442.1	3024.02	8999.81	3163.14	5994.35	6013.29	7761.74	9244.17	15897.3	12472.2	2666.32	12640.4	10619.8	13634.9	4756.27	7827.27	3050.56	9831.04	11312.5	4457.98	11254.1	15526.7	23009.1	6662.41	23996.9
Fusidic acid	9193.23	0	0	791.174	5014.59	0	1321.02	2590.43	0	2025.92	0	931.025	3114.11	4710.28	0	426.592	2031.91	0	0	3364.07	234.529	1059.06	0	2994.28	2574.63	2305.54
Glycopeptide	24183.9	0	1481.87	3342.4	3006.88	0	971.012	0	4911.6	0	0	0	4102.24	8392.74	4297.3	0	0	845.911	0	599.702	896.913	3179.37	0	0	0	0
Lincosamide	398574	280802	317843	223770	181506	238543	269626	114740	132796	254971	248831	138686	334238	452281	283815	144860	197731	180770	225338	216754	117716	338223	231565	198908	167818	202653
Macrolide	132149	155980	89976.9	216473	132486	108149	85990.7	113100	171902	104118	117557	189456	108339	138862	119676	83021.2	190354	456957	85644.5	97283.1	81884.9	139083	142344	162361	157976	93745.7
Mupirocin	0	0	2093.75	0	0	0	1722.68	818.846	1711.56	5291.06	0	2226.19	8970.78	0	0	0	798.065	0	0	4932.3	1124.72	6002.97	2341.17	0	0	2594.23
Nitroimidazole	0	0	0	0	0	0	0	0	0	0	0	0	0	0	0	0	0	0	0	0	0	0	0	0	474.891	0
Oxazolidinone/Phenicol	0	9706.53	0	0	0	0	0	0	0	0	0	0	0	0	0	0	0	0	0	0	0	0	0	0	0	0
Phenicol	47102.4	75950.2	120724	64618.5	33124.7	44942.1	102989	78952.3	64335.1	39938.9	83728.9	55931.1	76564.8	65901	52074.3	35495	56244.5	23930.9	58377.1	139380	131030	69078.8	79817.6	66909.8	45572.5	65731
Quaternary ammonium	34020.5	39440.8	14249.7	56244.3	40646.3	79140.7	44524.9	47044	59852.2	48860.9	41041.9	134254	44623.8	37138.5	29418.1	33412	63776.4	21219.4	44504.4	38926	32794	43162.9	49326.5	42034	55094.6	39248.9
Quinolone	5492.66	3641.92	732.04	0	2875.37	0	0	3032.92	9189.15	3377.38	0	0	3871.08	6489.31	6726.67	2368.62	5762.15	0	0	0	0	3496.69	2226.81	14402.2	1391.73	762.588
Rifamycin	0	3035.75	0	2489.33	2459.35	0	0	6690.73	10130.3	0	0	0	4698.29	2849.03	5259.42	4542.68	7164.42	0	0	1108.93	1292.11	0	0	26222	3552.93	4615.46
Streptothricin	7730.87	7475.18	1017.75	1529.12	886.476	9266.76	1616.98	1683.81	0	2582.43	28375.8	1550.58	2059.85	10927.3	12145.2	1745.55	2306.92	0	2531.56	3028.47	2470.75	4150.67	789.357	5354.63	0	0
Sulfonamide	59301.9	51599	12500.7	63856.2	57391.5	69244.7	68320.7	52538.6	93583.5	50622.7	87616.5	126190	53417.5	72065.6	44274.4	191988	98727.1	56097.1	64283	47543.9	57920	83852.6	86270.1	50766.9	97250.2	31814.1
Tetracycline	123469	134054	38201.5	97754.7	97627.8	91987.7	52433	54896.7	44815.4	46537.6	109762	49566.1	101305	118580	134151	169960	123713	65437.8	62836.9	58823.2	39832.6	37588.8	72866.5	71482.8	47688.5	90504
Trimethoprim	14495.6	11733.1	360.04	109479	16188.5	5847.75	8445.74	8421.97	16469.8	3271.46	10554.7	3098.06	118338	19319.6	17159.4	6262.34	159614	31816.3	3920.58	5002.77	1026.34	5928.2	6891.93	12477.5	5629.3	60765

## Sheet: ARGs Abundance
Gene	Class	OC-RES	OC-RES_2	OC-EDC-N	OC-EDC-N_2	SUB	SUB_2	TB	TB_2	ON-EDC	ON-EDC_2	OC-BC	OC-BC_2	MLB	MLB_2	ELB	ELB_2	OC-EDC-S	OC-EDC-S_2	ON-RES	ON-RES_2	DORM	DORM_2	ON-BC	ON-BC_2	GYM	GYM_2
aac(2')-I(A267)	Aminoglycoside	0	0	0	0	0	0	4053.07	10698	0	0	0	0	0	558.4259666666667	0	0	0	0	0	0	5137.047533333333	10513.565366666668	0	0	0	0
aac(3)-I	Aminoglycoside	0	0	0	0	0	0	0	0	0	0	0	0	0	0	0	0	0	0	0	0	7398.977900000001	9684.810633333333	0	0	0	0
aac(3)-II	Aminoglycoside	0	0	0	0	0	0	0	0	0	0	0	0	0	0	0	0	0	4030.03	0	0	0	0	0	0	0	0
aac(3)-IId	Aminoglycoside	0	1047.1	0	0	999.3557999999999	1360.0840666666668	4337.7	0	0	0	3227.97	357.081	5247.55	1097.7555333333332	0	970.1770333333334	5696.13	0	0	0	909.435	850.748	4995.352500000001	1845.75	2404.7884666666664	6116.811900000001
aac(3)-IIe	Aminoglycoside	0	0	0	0	0	0	0	0	0	0	0	0	0	0	0	0	0	0	0	0	0	0	0	0	0	617.7704333333334
aac(3)-IV	Aminoglycoside	0	0	0	0	0	0	0	0	0	0	0	0	0	0	0	0	0	0	0	0	0	0	0	0	0	589.4949333333333
aac(3)-IVa	Aminoglycoside	0	0	0	2847.59	1230.5580333333335	0	0	0	0	0	0	0	1034.7578999999998	217.28383333333332	0	0	4276.59	3795.25	0	0	0	0	0	1314.23	0	0
aac(3)-IVb	Aminoglycoside	0	0	0	0	0	0	0	0	0	0	0	0	0	0	911.428	938.231	0	0	0	0	0	0	0	0	0	0
aac(3)-Ia	Aminoglycoside	0	0	0	0	0	0	0	0	0	0	0	0	1580.2438333333332	440.36293333333333	0	0	0	0	0	0	0	0	0	0	0	0
aac(3)-If	Aminoglycoside	0	0	0	0	0	594.835	0	0	0	0	0	365.704	0	0	0	0	0	0	0	0	0	0	0	0	0	0
aac(3)-XI	Aminoglycoside	1850.99	571.246	0	0	2703.1624333333334	3290.0398666666665	3825.36	5974.137049999999	0	1934.43	0	0	517.5870333333334	2222.16	5657.961866666667	9056.245799999999	3086.2	3475.45	5622.432966666667	1767.35	2793.4337666666665	3828.35	6172.22	3995.7279499999995	2935.542766666667	2254.4542666666666
aac(6')-29	Aminoglycoside	0	0	0	0	0	0	0	0	0	0	0	0	0	0	0	0	0	0	0	0	8229.58	10201.793633333333	0	0	0	0
aac(6')-E553	Aminoglycoside	0	0	0	0	0	0	0	0	0	0	0	0	0	0	0	0	0	0	0	0	0	0	0	0	4723.922666666666	0
aac(6')-E64	Aminoglycoside	0	0	0	0	0	0	0	0	0	0	0	0	0	0	0	0	0	1838.64	0	0	0	0	0	0	0	0
aac(6')-IIa	Aminoglycoside	0	895.193	0	3175.71	2443.610366666667	2444.046733333333	0	0	0	0	2566.36	260.672	1393.1877000000002	696.7446999999999	1013.5270333333333	492.0799333333334	0	0	0	0	2442.3951666666667	1685.7322333333334	2739.7628999999997	1265.89	0	0
aac(6')-IIc	Aminoglycoside	0	0	0	0	0	0	0	0	0	0	0	0	0	0	0	0	0	0	0	0	0	622.6724666666667	0	0	0	0
aac(6')-Ib	Aminoglycoside	4749.09	3562.08	8213.99	0	0	531.508	3725.82	0	23289.4	0	6019.24	0	7948.2184333333325	0	1143.71	4577.920666666667	0	0	1253.3539333333333	0	15925.178966666666	29450.22743333333	5566.19	11581.9	0	21549.878133333335
aac(6')-Ib'	Aminoglycoside	0	0	0	0	6474.808166666667	0	0	0	0	0	0	0	0	0	0	0	0	8043.1	0	0	0	0	0	0	0	0
aac(6')-Ib3	Aminoglycoside	0	0	0	0	4691.623166666667	0	0	0	0	0	0	0	0	0	0	0	0	0	0	0	0	0	0	0	0	0
aac(6')-Ib4	Aminoglycoside	0	8804.68	0	13301.7	9596.32	24415.61403333333	22854.5	82673.1	0	32891.3	2649.13	25094.4	14620.781933333334	20618.430966666667	16303.663166666667	29096.573900000003	9817.06	0	4439.972566666666	9359.591466666667	1186.85	3336.869533333333	4670.04	3008.69	15132.256800000001	8497.43
aac(6')-Ie/aph(2'')-Ia	Aminoglycoside	2330.17	0	15039.3	13560.6	1999.2691333333332	6912.03	5215.56	0	0	0	5107.27	575.885	3765.0252333333333	4665.811466666667	0	6490.801733333334	10605.1	12648.2	5049.548133333334	3033.5580000000004	552.1725666666667	3299.6	9613.82	2330.76	5447.607466666666	2840.3819666666664
aac(6')-Im	Aminoglycoside	0	0	0	0	0	0	0	0	0	0	0	0	0	0	0	934.0599000000001	0	0	0	0	0	0	983.954	0	0	0
aacA34	Aminoglycoside	0	0	0	0	0	0	0	0	0	0	0	0	215.402	0	0	0	0	0	0	0	0	0	0	0	0	0
aad9	Aminoglycoside	0	0	0	9241.46	0	0	0	0	12750.8	9344.88	0	0	0	0	0	0	8712.65	16226	0	0	0	0	0	0	0	0
aadA1	Aminoglycoside	0	11561.2	20286	18612.6	19593.247733333334	23212.711166666664	13234.6	48624.5	17139	24539.5	14944.725600000002	17670.4	13936.4	8263.72	16445.635066666666	26087.1	9080.45	8961.17	7422.63	9986.525666666666	8120.8142333333335	17579.913666666664	11952.5	13954	19561.672033333332	25312.339066666667
aadA10	Aminoglycoside	0	0	0	0	0	0	0	4118.12	0	0	1994.03	0	0	356.1793666666667	0	0	0	0	133.318	0	589.8673333333334	1359.2771333333333	0	0	0	0
aadA11	Aminoglycoside	0	0	0	0	0	0	0	0	0	0	0	0	0	0	0	0	0	0	741.9646666666666	0	2431.5895666666665	0	0	0	0	0
aadA15	Aminoglycoside	2384.4	0	0	0	3734.59	0	0	0	0	0	0	0	0	0	0	0	0	0	0	0	0	0	0	0	2147.729366666667	0
aadA16	Aminoglycoside	0	0	0	0	0	520.4260666666667	4449.06	3682.65	0	0	3881.7895500000004	8193.81	958.2371333333334	0	0	0	0	3201.35	0	0	1231.1172333333334	656.9359666666667	7131.56	0	0	0
aadA2	Aminoglycoside	1276	4019.9	12499.2	9062.33	7553.3192666666655	9286.461333333333	13688.961500000001	0	17191.1	4469.95	12059.1	5287.16	6255.4517000000005	6456.2	9695.198633333333	2198.1216666666664	6873.91	7976.86	10980.800866666666	14984.313499999998	85052.16956666666	60048.14403333334	11038.4	5322.25	0	1751.62
aadA21	Aminoglycoside	0	0	0	0	0	0	0	0	0	0	0	0	0	0	0	0	0	0	0	0	2143.3206999999998	0	0	0	0	0
aadA27	Aminoglycoside	3126.66	94228.5	6420.98	88399.9	14997.966166666665	175039	0	6705.87	71339.2	143656	28462.1	12556.9	62646.34683333334	4121.415366666667	129155.31506666665	7835.047733333333	5358.26	91828.7	4560.831866666666	8964.107866666667	1073.5171333333333	69507.18466666667	5549.26	105016.50409999999	10352.164733333333	19914.868966666665
aadA5	Aminoglycoside	0	663.159	0	0	1180.4515000000001	3318.388166666667	9853.95	5801.65	0	3757.16	1254.36	369.003	954.8131333333334	228.35083333333333	0	8867.193133333332	3000.36	3263.63	0	0	8104.554966666667	10791.540333333332	808.665	0	1519.19	6936.260299999999
aadA6	Aminoglycoside	0	0	0	0	675.8669333333333	0	14728	2852.24	0	0	1634.09	870.861	291.6786333333333	0	736.5710666666668	0	0	0	0	985.3142666666666	5783.653933333334	5411.413966666667	1432.37	0	0	0
aadA8	Aminoglycoside	0	0	0	0	0	0	0	0	0	0	0	0	0	0	0	0	0	0	0	0	0	0	0	1919.62	0	0
aadA9	Aminoglycoside	0	0	0	0	865.5315333333333	358.99143333333336	0	0	0	0	937.273	0	0	0	0	0	0	0	0	0	0	0	0	0	0	0
aadD1	Aminoglycoside	1048.06	1521.74	0	6226.22	8655.573633333333	3530.8019333333336	7057.09	9175.93	0	6507.46	1823.93	0	3571.5643999999998	1820.64	0	2999.2162000000003	9313.71	11013.8	4913.084633333333	2242.0284666666666	2996.507133333333	2524.2441000000003	4414.070949999999	2542.18	1943.5986333333333	4109.7
aadE	Aminoglycoside	0	0	0	7635.49	0	0	0	0	13042.4	5164.78	0	0	0	0	0	1805.1330666666665	11570.4	15525.2	0	0	0	0	0	0	0	0
aadS	Aminoglycoside	5095.34	0	7656.63	7838.86	2811.2388666666666	1536.7152333333333	0	3303	0	4141.97	7144.29	1712.37	1053.52	669.3517333333333	3619.23	644.2585666666666	10523.9	7376.79	3953.4361666666664	4701.3956333333335	9528.321133333333	6895.032066666667	5060.5	1110.14	7583.739933333334	22689.391399999997
ant(2'')-Ia	Aminoglycoside	620.633	46692.1	14986.3	43493.1	15661.7	75702.56666666667	0	17555.3	39501.7	15445.5	16989.5	14854.7	22417.5	7584.13	40711.319533333335	24277.8	0	50944	3490.349733333333	4938.178466666667	2713.579333333333	36385.9	5219.46	51358.385200000004	8878.89	11328.967933333333
ant(3'')-IIa	Aminoglycoside	0	0	0	0	0	0	2819.26	0	0	0	0	0	648.173	1051.5538666666666	3053.97	2412.22	0	3471.26	0	3920.6	647.112	729.6331333333333	0	0	0	0
ant(3'')-IIc	Aminoglycoside	0	0	0	0	0	0	6093.770049999999	3847.86	0	0	0	0	0	0	0	2636.0698333333335	0	0	0	0	22934.69276666667	10472.6	1377.96	0	0	3635.8441333333335
ant(3'')-Ia	Aminoglycoside	0	0	0	0	0	0	0	0	0	0	0	0	0	0	0	0	0	0	0	0	0	454.936	0	0	0	0
ant(3'')-Ib	Aminoglycoside	0	0	0	0	0	0	0	0	0	0	0	0	0	0	0	982.6665666666667	0	0	0	0	0	0	0	0	0	0
ant(6)-Ia	Aminoglycoside	948.127	0	13547.3	7748.51	3361.27	639.8064666666667	0	2248.59	0	4155.07	459.594	0	2020.4111999999998	2453.63	574.971	2205.08	3295.84	12815	2123.198766666667	3877.26	0	639.7283333333334	2182.86	0	621.1280666666667	1414.65
ant(6)-Ib	Aminoglycoside	0	0	0	0	0	0	0	0	0	0	0	0	0	0	0	0	3227.95	0	0	0	0	0	0	0	0	0
ant(9)-Ia	Aminoglycoside	0	0	0	0	0	0	0	0	0	0	0	0	0	0	0	749.7315666666667	2135.16	0	0	0	0	0	0	0	0	0
aph(2'')-Ie	Aminoglycoside	0	0	0	0	0	0	0	0	0	0	836.279	0	0	0	0	0	0	0	0	0	0	0	0	0	0	0
aph(2'')-If	Aminoglycoside	0	0	0	0	0	0	0	0	0	0	0	0	0	0	0	0	0	4136.13	0	0	0	0	0	0	0	0
aph(3'')-Ib	Aminoglycoside	15567	36810.2	18773.8	24787.8	21389.678833333335	15547.338566666667	24654.7	29493.6	40603.9	22659.2	12752	24454.078950000003	19123.16083333333	10752.801533333333	37248.91286666667	21568.26193333333	21961.7	24636.3	20690.283033333337	26356.186133333336	44039.27623333334	38054.58073333333	27463.673600000002	21744.386899999998	136405	95897.26536666666
aph(3')-H510	Aminoglycoside	0	0	0	0	0	0	0	0	0	0	0	0	0	0	0	0	0	3754.22	0	0	0	0	0	0	0	0
aph(3')-I(H957)	Aminoglycoside	0	0	0	0	487.91606666666667	0	0	0	0	0	0	547.408	500.0613333333333	0	0	0	2129.55	0	789.8681333333334	0	7463.543433333333	4841.91	1085.88	0	0	0
aph(3')-IIIa	Aminoglycoside	610.699	639.273	11950.5	18187.7	5762.207533333333	3006.92	5475.06	5411.42	25932.3	11149.2	846.692	4280.38	2671.629833333333	4144.671666666666	1396.1209666666666	6265.171533333334	21201.4	31133.9	4076.07	1431.69	2956.64	2241.4238333333337	2946.16	3210.09	1700.7255666666667	3969.38
aph(3')-IIa	Aminoglycoside	0	0	0	0	1240.82	0	0	0	0	0	0	0	4776.084699999999	4307.364533333333	0	0	0	0	0	0	0	0	0	2922.99	4250.636466666667	2560.3428333333336
aph(3')-IIc	Aminoglycoside	0	0	0	0	0	0	0	0	0	0	0	0	0	0	0	0	0	0	0	0	0	0	0	0	0	990.6365999999999
aph(3')-Ia	Aminoglycoside	364087	23388.8	40547	6788.95	6445.925166666667	12619.534533333333	24181.2	21106.2	34084.4	7259.97	334403	5249.52	227600.80643333332	283843.12816666666	18849.7	10926.667066666667	30464.3	6407.08	13273.329700000002	15886.486733333333	45231.3	27743.8	12116.6	9758.49	30629.4	26067.5
aph(3')-Ib	Aminoglycoside	0	0	6250.15	0	0	0	0	0	0	0	0	0	317.8175333333333	773.9254333333333	0	0	0	0	0	0	1004.8264333333333	0	0	0	0	0
aph(3')-VI	Aminoglycoside	0	0	0	0	0	0	0	0	0	0	3162.19	0	0	0	0	0	0	0	0	0	0	0	0	0	0	0
aph(3')-VIa	Aminoglycoside	1021.8	4450.4	0	0	0	3952.7852999999996	0	0	12119.1	9763.38	805.785	233.203	4231.6215999999995	0	9487.083100000002	0	0	4847.24	0	0	0	5016.577200000001	0	621.74	0	989.7436333333334
aph(3')-XV	Aminoglycoside	0	0	0	0	1440.5971333333334	1328.2072666666666	0	0	0	0	669.629	0	464.8323666666667	310.721	0	4724.549266666667	0	0	760.4821000000001	0	7786.0144666666665	12917.159666666666	0	0	0	2022.2733333333333
aph(4)-Ia	Aminoglycoside	0	0	0	0	0	0	0	0	0	0	0	0	2379.1141333333335	0	0	0	0	0	0	0	0	0	0	0	0	0
aph(6)	Aminoglycoside	0	0	0	0	0	0	0	0	0	0	0	0	0	0	0	0	0	0	0	0	0	0	0	0	0	1643.21
aph(6)-Id	Aminoglycoside	18356.4	59943.8	25099.3	25150	19087.104933333332	17650.361166666666	24596.9	25676.6	35780.7	20764.8	16303.2	22589.291999999998	20865.796933333335	11368.6	38396.26813333333	22680.178533333336	21706.6	21881	16809.542100000002	26931.391099999997	42952.6	40811.32596666666	30343	21494.4	147777.61419999998	90192.3
gar	Aminoglycoside	0	0	0	0	0	0	0	0	0	0	0	0	0	0	1322.9487000000001	1048.4776666666667	0	0	0	0	0	0	0	0	0	0
npmA	Aminoglycoside	0	0	0	6545.51	0	0	0	0	11257.6	6030.28	0	0	0	0	0	683.7567666666667	4961.47	17795.4	0	0	0	0	0	0	0	0
spw	Aminoglycoside	0	0	8153.44	0	0	0	0	0	0	0	0	0	0	0	0	0	3522.44	0	0	0	0	0	0	0	0	0
str	Aminoglycoside	0	0	0	0	647.3232666666667	482.5935666666667	0	0	0	0	640.99	0	553.3904333333334	1848.58	0	0	2707.18	0	0	4276.55	0	654.1499333333334	31994.9	1062.72	677.3192666666666	859.933
bcrC	Bacitracin	0	0	0	2452.11	0	0	0	0	0	0	0	0	0	0	0	0	0	0	0	0	0	0	0	0	0	0
bla	Beta-lactam	0	0	0	0	0	0	0	0	0	0	0	0	0	0	0	0	0	0	651.891	0	0	0	0	0	0	0
blaACT	Beta-lactam	0	0	0	0	0	0	0	0	0	0	0	0	196.73166666666668	0	1330.9	761.233	0	0	1571.6214666666667	918.1612333333334	0	0	0	948.575	0	0
blaADC	Beta-lactam	0	10701.1	0	12607.4	2078.7770333333333	19808.8	4172.14	0	19260.8	26798.2	8976.24	0	12578.331266666666	2298.65	44775.8	1762.79	0	7453.4	1882.0762000000002	3370.3843666666667	0	12961.586466666666	0	17219.8	0	7164.542266666666
blaADC-155	Beta-lactam	0	0	0	0	0	0	0	0	0	0	0	0	0	905.3173333333334	2639.03	2064.5171333333333	0	0	0	0	0	0	0	0	0	0
blaAIM	Beta-lactam	0	0	0	0	0	0	0	0	0	0	0	0	0	0	0	0	0	0	0	0	390.96493333333336	509.60819999999995	0	0	0	0
blaASDC	Beta-lactam	0	0	0	0	0	0	0	0	0	0	603.335	0	0	0	0	0	0	0	0	0	0	0	0	0	0	0
blaCARB-12	Beta-lactam	0	0	0	0	1526.5741666666665	0	0	0	0	0	0	0	0	0	0	0	0	0	0	0	0	0	0	0	0	0
blaCARB-16	Beta-lactam	6251.79	1734.9	0	20750.2	12276.306166666667	0	7148.1	0	0	0	27716.5	9140.38	0	4917.690233333334	46654.43866666666	19944.3	17850.5	21598.1	2778.7047333333335	3697.4594333333334	30051.736633333334	24357.231233333336	23923.7	0	0	0
blaCARB-50	Beta-lactam	2804.92	0	0	0	0	0	0	0	0	0	0	0	0	0	0	0	0	0	297908.66380000004	0	0	0	0	0	0	0
blaCARB-57	Beta-lactam	0	0	0	0	0	0	0	0	0	0	0	0	0	0	0	0	0	0	0	0	0	0	2473.07	0	0	0
blaCARB-8	Beta-lactam	0	0	0	0	0	0	0	0	0	0	0	0	5562.849466666667	0	0	0	0	0	0	0	0	0	0	0	0	0
blaCAU	Beta-lactam	0	0	0	0	0	0	0	0	0	0	0	0	0	0	0	0	0	0	0	0	610.7026333333333	0	0	0	0	0
blaCIM-1	Beta-lactam	0	0	0	0	0	0	0	0	0	0	0	0	0	0	0	0	0	0	0	1486.24	0	0	0	0	0	0
blaCPS	Beta-lactam	0	0	0	0	2827.6431666666667	1155.3360333333333	0	0	0	0	0	462.623	862.0138333333333	0	714.4424333333333	2813.15	0	0	0	0	0	0	0	0	7048.0661666666665	1786.8392666666666
blaCSP	Beta-lactam	2176.48	3873.92	0	0	0	0	0	0	0	0	0	0	987.2876666666666	506.62536666666665	1639.5434999999998	0	0	0	122.99516666666666	0	0	597.1766333333334	0	1677.81	0	0
blaEBR	Beta-lactam	0	0	0	0	0	0	0	0	0	0	0	0	0	0	0	0	0	0	0	8360.916366666666	0	0	0	0	0	0
blaEBR-1	Beta-lactam	0	0	0	0	0	0	0	0	0	0	0	0	0	0	0	0	0	0	0	0	1660.3493333333333	1661.1054666666666	0	0	0	0
blaEBR-4	Beta-lactam	0	0	0	0	0	0	0	0	0	0	0	0	0	0	0	0	0	0	0	0	2209.837233333333	0	0	0	0	0
blaGES	Beta-lactam	0	0	0	0	0	0	0	1066.32	0	0	0	0	0	0	0	0	0	0	0	0	0	0	0	0	0	0
blaGPC	Beta-lactam	0	0	0	0	0	0	0	0	0	0	0	0	0	0	0	0	0	0	0	726.399	0	0	0	0	0	0
blaI	Beta-lactam	13776.7	12702.3	14689.3	9509.87	23823.7	10838.735466666667	16288.6	34320.3	19626.5	61639.2	7440.43	9092.6	10025.2	10799.940366666668	10016.3	21540.89586666667	22162.2	17909.1	19272.594866666666	13657.951966666666	8414.653933333333	11856.441700000001	10516.5	54431.6	10516.976266666667	24290.638833333334
blaIMP	Beta-lactam	0	0	0	0	0	1753.3146666666669	0	0	0	0	1385.27	0	1397.5527333333332	0	0	286.22313333333335	0	0	0	0	0	627.499	0	1340.79	0	854.9745333333334
blaIMP-1	Beta-lactam	0	2264.79	0	0	0	2163.28	0	0	0	0	0	0	3256.8794999999996	0	3105.3998666666666	0	0	0	0	0	0	0	0	0	0	0
blaIMP-26	Beta-lactam	0	0	0	0	0	0	0	0	0	0	0	0	0	1868.1393666666665	0	0	0	0	212.56033333333335	5713.567433333334	0	0	0	0	0	0
blaIND	Beta-lactam	0	0	0	0	0	0	0	0	0	0	0	0	0	0	0	0	0	0	0	1075.6227000000001	0	0	0	0	0	0
blaJOHN	Beta-lactam	0	3754.66	0	0	0	0	0	0	0	0	0	0	0	0	0	0	0	0	0	0	0	0	0	0	0	0
blaKPC	Beta-lactam	0	0	0	0	0	0	0	0	0	0	450.638	0	0	0	0	0	2720.58	0	0	0	0	0	0	0	0	0
blaL1	Beta-lactam	0	0	0	0	0	0	0	0	0	0	0	0	0	0	0	0	0	0	0	0	0	0	0	0	0	3907.6512666666663
blaMCA	Beta-lactam	0	2417.71	0	0	1807.42	5679.632666666667	0	0	0	5797.22	3032.11	0	1666.1566333333333	0	6765.684833333333	0	0	7459.21	1294.7041666666667	0	0	3793.33	0	4081.93	774.4929333333333	1810.3654666666669
blaMIR	Beta-lactam	0	0	0	0	0	0	0	0	0	0	0	0	0	0	0	0	0	0	0	1635.99	0	0	0	0	0	0
blaMOX	Beta-lactam	0	0	0	0	0	0	0	0	0	0	0	0	0	0	0	0	0	0	3100.48	2747.572866666667	0	0	0	0	0	0
blaOXA	Beta-lactam	6630.03	7338.44	0	13189.8	6246.264999999999	3409.037233333334	2638.22	104702.03384999999	8326.4	2754.33	1817.31	5635.52	2063.804166666667	1653.6726333333336	19860.06756666667	3556.8106000000002	9384.68	10022.4	11978.736666666666	14726.141000000001	10370.608466666667	4910.646766666667	6440.1738000000005	1859.48	10999.750033333332	4672.098266666667
blaOXA-1	Beta-lactam	0	0	0	0	0	0	0	0	0	0	0	2789.59	0	0	0	0	0	0	2343.211766666667	0	0	0	0	0	0	0
blaOXA-10	Beta-lactam	0	0	0	0	0	1069.8388666666667	0	0	0	0	0	0	0	0	0	0	0	0	0	0	0	0	0	0	0	0
blaOXA-21	Beta-lactam	0	0	0	0	0	0	0	0	0	0	0	0	0	0	567.652	0	0	0	0	0	2454.1495666666665	952.3447333333334	0	0	0	0
blaOXA-246	Beta-lactam	0	2758.34	0	0	0	2233.3617333333336	0	0	0	7174.85	0	0	3061.177366666667	0	4072.680966666667	0	0	0	0	0	0	0	0	0	0	0
blaOXA-275	Beta-lactam	0	4395.93	0	0	0	3207.7834666666663	0	0	0	0	0	0	1894.7151999999999	0	1398.1682333333335	0	0	0	0	0	0	4589.572866666666	0	4683.66	0	0
blaOXA-283	Beta-lactam	0	0	0	0	0	0	18925.5	0	0	0	0	0	0	0	0	0	0	0	0	0	0	0	0	0	0	0
blaOXA-347	Beta-lactam	0	0	0	7408.32	0	0	0	0	0	0	2429.95	0	0	0	0	0	7063.14	6992.99	0	0	0	0	0	0	0	0
blaOXA-444	Beta-lactam	0	0	0	0	0	0	0	0	0	0	0	0	0	621.726	0	0	0	0	0	0	0	0	0	0	0	0
blaOXA-58	Beta-lactam	0	0	0	0	0	0	0	0	0	0	0	0	975.9016333333334	0	0	0	0	0	0	0	0	0	0	0	0	4422.49
blaOXA-651	Beta-lactam	0	0	0	0	0	0	0	0	0	0	0	0	2554.083666666667	0	0	0	0	0	0	0	0	0	0	0	0	0
blaOXA-662	Beta-lactam	0	0	0	0	0	0	49916	0	0	0	0	0	0	0	0	0	0	0	0	0	0	0	0	0	0	0
blaOXA-69	Beta-lactam	0	0	0	0	0	0	0	0	0	0	0	0	0	0	2209.7975333333334	2086.8126333333335	0	0	0	0	0	0	0	0	0	0
blaOXA-837	Beta-lactam	0	0	0	0	0	0	0	0	0	0	0	0	0	0	0	1155.17	0	0	0	0	0	0	0	0	0	0
blaPAM	Beta-lactam	0	0	0	0	0	0	0	0	0	0	0	0	0	0	0	0	0	0	0	0	0	0	0	0	15729.3	6289.969866666666
blaPER	Beta-lactam	0	0	0	0	928.277	0	0	0	0	4823.94	515.614	0	0	0	4687.1992666666665	0	0	0	0	0	0	980.4075666666666	0	0	490.11636666666664	0
blaPER-1	Beta-lactam	0	1707.7	0	0	0	8322.162633333333	0	0	0	0	1936.01	0	686.491	0	3418.7	0	0	0	0	0	0	1625.1139999999998	0	2255.65	0	2117.394333333333
blaPSE	Beta-lactam	0	1298.3	0	3673.3	0	3908.041333333333	0	0	0	0	1873.42	0	2779.7749333333336	0	6316.375233333333	1249.53	0	3804.02	0	0	0	0	0	1168.09	0	0
blaR1	Beta-lactam	10069.015449999999	10697.1	0	9273.6	25963.046700000003	13252.822766666666	21647.139199999998	33187.1	18949	69915.3	6870.8	13318.7	9921.327866666667	10148.240733333332	12296.9	20994.513300000002	12918	8395.83	18092.1	9753.992833333332	7055.755166666667	10126.9	14667.6	37373.388349999994	13861.487033333333	24063.901833333337
blaRATA	Beta-lactam	0	0	0	0	0	0	0	0	0	0	810.048	0	1276.0945666666667	0	1251.1222666666665	0	0	0	0	0	0	0	0	0	0	0
blaRSA2-1	Beta-lactam	0	0	0	0	0	900.7975333333334	0	0	0	0	0	0	0	0	0	0	0	0	0	0	0	0	0	0	0	0
blaRTG	Beta-lactam	0	0	12428.7	0	32361.017366666667	29695.2	0	2329.73	22039.2	5687.62	0	25999.4	1634.0172000000002	783.9877333333334	0	2493.0680666666667	0	0	0	158925.30289999998	2316.159633333333	854.5450000000001	0	8822.28	3671.573933333333	3089.2744000000002
blaRm3	Beta-lactam	0	0	0	0	0	0	0	0	0	0	0	0	0	1521.4028333333333	0	0	0	0	0	0	0	0	0	0	0	0
blaSGM	Beta-lactam	0	0	0	0	0	1598.0783000000001	0	0	0	0	0	0	623.7723666666667	0	0	3576.5910333333336	0	0	0	0	0	0	0	0	18596.551900000002	7214.155666666667
blaSHV	Beta-lactam	0	0	0	0	0	0	0	0	0	0	0	0	0	0	0	0	0	0	2063.198933333333	0	0	0	0	0	0	0
blaSHV-11	Beta-lactam	0	0	0	0	0	0	0	0	0	0	0	0	0	0	0	0	0	0	0	2436.6538333333333	0	0	0	0	0	0
blaTEM	Beta-lactam	0	3694.6	0	8208.13	0	0	0	0	0	0	1515.01	0	0	0	0	1089.27	0	0	3660.67	0	0	0	0	64440.2	0	1973.1261666666667
blaTEM-1	Beta-lactam	0	0	0	0	0	740.565	13240.5	0	0	0	0	0	0	0	0	0	0	0	0	0	0	0	7693.42	0	0	0
blaTEM-116	Beta-lactam	0	4878.22	23620.6	0	18488.6	6830.972766666667	0	17556.9	39417.1	16326.9	4647.17	0	0	0	12735.155833333332	15332.155699999998	0	0	11728.036633333335	12494.192866666666	0	4155.12	47478.4	0	29049.310599999997	12558.779833333334
blaTEM-171	Beta-lactam	0	0	0	0	14051.714266666668	0	0	0	0	0	0	0	174728.16786666668	288191.7319333333	0	0	26072	0	0	0	11039.476333333334	4884.5426333333335	0	0	0	0
blaTEM-181	Beta-lactam	7812.12	0	0	0	0	0	0	0	0	0	0	11247	0	0	8966.57	0	0	5428.02	0	0	0	0	0	3850.28	0	0
blaZ	Beta-lactam	12621.2	7791.6749500000005	16872.9	15655.8	24790.963666666667	6775.624566666666	17936.9	31000.4	17520.6	64718.5	4063.4718000000003	13707.1	5321.314766666666	7605.82	8398.712633333334	21322.067133333334	5686.17	7604.44	18584.3	14693.790433333334	6518.33	10558.983699999999	16519.5	41914.2	7043.623766666667	26469.40016666667
cfxA	Beta-lactam	6659.62	14417.7	49404	5322.52	7227.23	0	7840.84	10975.5	8358.96	4301.04	3432.23	7428.51	0	401.4726666666666	0	1375.9631333333334	0	0	2397.88	794.9823666666666	378.3099333333333	2207.4570333333336	5036.63	15147.1	9304.616233333332	2317.947833333333
cfxA3	Beta-lactam	4344.55	3031.99	0	0	0	5802.045166666667	3138.22	0	0	0	759.404	488.389	4390.636666666666	5299.849166666667	3739.1539333333335	9033.06	10214.9	5667.28	3493.7975666666666	5042.094700000001	8969.01	6080.42	2746.7	0	0	1832.3081333333332
cfxA6	Beta-lactam	0	0	17620.9	0	0	0	0	0	0	0	0	300.115	0	0	0	1343.08	6511.59	0	0	0	0	0	0	0	0	0
mecA	Beta-lactam	0	0	0	0	905.0613333333334	1579.8971000000001	0	0	0	0	1203.25	0	807.0405999999999	1027.92	0	723.0397333333334	0	0	2165.39	2278.77	0	684.998	5593.49	0	0	1148.45
mecA1	Beta-lactam	0	0	0	0	0	0	0	0	0	0	1460.01	0	0	0	0	0	0	0	0	0	0	0	0	0	0	0
mecI	Beta-lactam	0	0	0	0	2892.8860999999997	996.2046333333334	0	0	0	0	946.1	0	0	0	0	658.5968666666666	0	0	748.4832333333334	516.3310666666666	0	540.996	2610.73	0	866.7815333333333	0
mecR1	Beta-lactam	0	0	0	0	0	377.39343333333335	0	0	0	0	889.974	0	0	0	0	986.8750333333334	0	0	0	1472.51	0	0	3274.45	0	638.8702999999999	1204.7178000000001
pbp2m	Beta-lactam	8588.02	1860.12	7370.72	0	6291.753933333333	10148.6	15622.8	19245.7	0	0	2283.43	0	3760.394666666667	5849.962199999999	5581.722866666667	15622.225533333332	9316.08	0	10423.362366666666	7136.03	8760.724499999998	8730.612733333333	14389.1	8534.01	21030.6	10710.996333333333
ble	Bleomycin	0	0	0	0	0	0	0	0	0	0	528.667	0	0	0	0	0	0	0	0	0	0	0	0	0	0	0
bleO	Bleomycin	1453.4	0	0	0	4686.22	1004.32	7267	5902.69	0	4071.44	1693.02	0	2119.6075333333333	1157.1269333333332	0	816.1328666666667	3298.98	5359.85	3055.320333333333	1213.6687666666667	395.03	1038.46	3562.16	2526.13	2002.4071999999999	3120.84
mcr-10	Colistin	0	0	0	0	0	0	0	0	0	0	0	0	0	0	0	0	0	0	2682.553733333333	1653.2040333333334	0	0	0	0	0	0
mcr-10.1	Colistin	0	0	0	0	0	0	0	0	0	0	0	0	0	0	0	0	0	0	1970.6832000000002	2339.755333333333	0	0	0	0	0	0
mcr-3	Colistin	0	0	0	0	0	0	0	0	0	0	0	0	0	0	0	0	0	0	3157.3363000000004	0	0	0	0	0	0	0
mcr-5.1	Colistin	0	0	0	0	0	0	0	0	0	0	0	0	0	0	1998.6206333333332	2346.25	0	0	0	0	0	0	0	0	0	0
fos	Fosfomycin	0	0	0	0	0	0	0	0	0	0	0	0	0	0	0	0	0	0	1518.7347333333335	0	0	0	0	0	0	0
fosA	Fosfomycin	0	0	0	0	0	0	0	0	0	0	0	3050.56	223.9869666666667	0	888.323	1015.1114666666667	0	3441.33	4291.110266666667	3340.5718333333334	0	0	0	1117.67	0	805.2580666666667
fosA5	Fosfomycin	0	0	0	0	0	0	0	0	0	0	0	0	0	0	0	0	0	0	0	1361.2648000000002	0	0	0	0	0	0
fosA8	Fosfomycin	0	0	0	0	0	0	0	0	0	0	0	0	0	0	1319.1863666666666	0	0	0	0	0	0	0	0	0	0	0
fosB	Fosfomycin	3024.02	1021	0	2864.82	7884.116666666666	3573.872066666667	5994.35	7365.55	0	12734	845.975	0	2668.094333333333	3296.8289666666665	908.4427333333333	4513.559366666666	6429.47	0	1443.2793666666666	3460.9951333333333	2666.3200333333334	6662.414033333334	3712.16	21442.316749999998	2638.757666666667	7542.083666666666
fosB1	Fosfomycin	0	0	0	0	0	428.9583666666667	0	0	0	0	0	0	0	0	0	0	0	0	0	0	0	0	0	0	0	0
fosD	Fosfomycin	0	0	0	0	0	0	0	352.99	0	0	0	0	0	0	0	0	0	0	0	0	0	0	5603.69	0	0	0
fosE	Fosfomycin	0	2567.35	0	0	0	2803.482633333333	0	0	0	5069.2	1326	0	2443.0383333333334	0	1886.0166666666667	0	0	0	0	0	0	0	0	1436.92	0	0
fosXCC	Fosfomycin	0	0	0	7754.93	0	0	0	0	12472.2	5205.94	539.427	0	0	0	0	0	9012.64	10193.5	0	0	0	0	0	0	0	0
fusB	Fusidic acid	0	426.592	0	0	0	1628.7576333333334	0	0	0	2994.28	0	0	1236.4370333333334	234.529	0	1059.0568333333333	0	0	2025.9169666666667	0	931.025	1634.29	3114.11	1177.96	1321.0204666666666	2570.68
fusC	Fusidic acid	0	0	0	0	0	0	0	0	0	0	0	0	255.11713333333333	0	0	0	0	0	0	0	0	940.3383666666667	0	0	0	793.3908333333334
fusD	Fusidic acid	0	0	9193.23	4710.28	791.1741333333333	0	0	0	0	0	5014.59	0	1098.8744333333334	0	0	0	0	0	0	0	0	0	0	1127.58	0	0
fusF	Fusidic acid	0	0	0	0	0	403.153	0	0	0	0	0	0	0	0	0	0	0	0	0	0	0	0	0	0	0	0
vanC1	Glycopeptide	0	0	0	0	660.862	0	0	0	0	0	0	0	0	0	0	0	0	0	0	0	0	0	0	0	0	0
vanR	Glycopeptide	0	0	0	8392.74	0	0	0	0	0	0	3006.88	0	0	896.9125666666667	1000.2591000000001	3179.3747666666663	0	4297.3	0	0	0	0	4102.24	0	971.0120666666667	599.702
vanR-O	Glycopeptide	1481.87	0	0	0	0	0	0	0	0	0	0	650.717	0	0	0	0	0	0	0	0	0	0	0	0	0	0
vanR-Sc	Glycopeptide	0	0	0	0	2681.53	0	0	0	0	0	0	0	0	0	0	0	0	0	0	0	0	0	0	0	0	0
vanS-M	Glycopeptide	0	0	8354.4	0	0	0	0	0	0	0	0	0	0	0	0	0	0	0	0	0	0	0	0	0	0	0
vanX-O	Glycopeptide	0	0	0	0	0	0	0	0	0	0	0	195.194	0	0	0	0	0	0	0	0	0	0	0	0	0	0
vanY-M	Glycopeptide	0	0	15829.5	0	0	0	0	0	0	0	0	0	0	0	0	0	0	0	0	0	0	0	0	0	0	0
lnu(A)	Lincosamide	24275.7	16629	56376.2	50067.3	25407.1	23397.36373333333	5298.676100000001	67177	59216.3	15944.9	68320	10141.7	11239.136966666667	10532.672433333333	11122.6	45169	34329.1	2642.15	20368.696500000002	50974.24963333333	4543.76	6512.679666666666	52114.2	28200.679799999998	34922.405133333334	17059.279933333335
lnu(A)'	Lincosamide	7742.97	0	0	0	2249.6067666666668	4702.854166666667	0	0	0	0	0	0	4018.99	4876.192666666667	0	0	6832.66	0	4419.453466666667	0	0	0	0	8951.74	0	0
lnu(AN2)	Lincosamide	0	0	14582.2	0	0	0	0	2503.92	0	0	0	0	0	0	0	0	6721.95	0	226.02796666666666	0	0	0	0	0	0	0
lnu(B)	Lincosamide	0	0	9019.31	0	0	0	0	0	0	0	0	0	0	0	0	0	0	0	0	0	0	0	0	0	0	0
lnu(C)	Lincosamide	8325.65	8311.77	6529.64	6513.51	6411.903166666667	2043.5846000000001	2501.16	2659.2	0	3219.21	3251.17	7483.4	2891.4305666666673	2513.3110666666666	4145.461566666667	3013.6670666666664	3448.93	9248.74	2237.7	6724.213233333333	8729.838433333332	7245.24	2935.93	5924.563099999999	5247.893666666667	2910.87
lnu(E)	Lincosamide	0	1273.55	0	7085.46	0	0	0	0	0	0	610.666	0	0	0	0	0	0	5884.96	0	0	0	0	3256.7610999999997	1573.63	0	0
lnu(G)	Lincosamide	2294.77	0	0	4545.47	0	0	0	0	0	4500.86	0	0	0	683.3697000000001	0	0	3704.15	0	0	0	0	0	0	0	0	0
lnu(H)	Lincosamide	0	0	2660.51	8922.05	1425.2616333333333	970.086	0	1289.02	0	5532.18	5839.43	740.809	0	0	0	0	4363.86	6252.84	2392.1776333333332	5692.497033333333	0	918.3978999999999	0	0	0	0
lnu(I)	Lincosamide	0	0	0	6673.78	0	0	0	0	0	4087.36	4188.0362000000005	0	0	0	0	0	5383.09	5527.2	0	0	1773.9886333333334	1607.0912666666666	0	0	0	0
vga(A)	Lincosamide	5416.45	1356.15	0	0	3746.0215666666663	6079.881533333333	5100.44	8768.98	0	0	3803.72	0	4875.171833333334	3876.473066666667	2620.5182666666665	11007.100833333332	3848.43	0	9933.314666666667	5754.948833333333	4785.987066666667	6640.475033333333	4969.33	3430	6149.875666666667	9252.92
erm(36)	Lincosamide/Macrolide	136099	11647.8	4900.39	0	981.6541000000001	1891.7954000000002	0	5095.86	0	5793.38	5541.83	1100.87	691.859	0	15043.6	5060.750366666667	5380.18	7940.52	1556.7143333333333	1053.9404333333334	2709.6603666666665	1979.8125666666667	5908.024949999999	0	4420.114966666667	4649.09
erm(42)	Lincosamide/Macrolide	0	0	0	0	1732.3854666666666	959.2277333333333	0	0	0	0	701.375	0	0	0	0	0	0	0	0	0	0	0	0	0	0	0
erm(50)	Lincosamide/Macrolide	0	0	0	0	0	0	0	0	0	0	0	0	985.9369999999999	0	0	0	2537.85	0	0	0	0	0	0	0	0	0
erm(A)	Lincosamide/Macrolide	3768.04	4920.23	8303.31	0	6622.4	11514.300366666668	13870.404750000002	20471.1	0	0	3607.7079000000003	0	5015.23	4397.660666666667	8909.063233333332	16564.250066666667	2952.76	10530.5	8143.381066666666	6544.7148333333325	5672.96	7027.560266666667	9516.46	5888.75	15400.4	9224.525633333333
erm(45)	Lincosamide/Macrolide/Streptogramin	0	0	0	0	0	267.31423333333333	0	0	0	0	0	0	0	0	0	0	0	0	0	0	0	0	0	0	0	0
erm(51)	Lincosamide/Macrolide/Streptogramin	2055.94	0	0	0	0	0	0	0	0	0	757.619	0	0	0	0	0	0	0	0	0	0	0	0	0	0	0
erm(56)	Lincosamide/Macrolide/Streptogramin	2399.38	759.721	5371.48	5787.8	3619.8794000000003	2017.9	0	0	0	0	2102.71	870.889	1362.5174333333332	1051.5804333333333	1194.0513666666668	1614.7800666666665	5776.03	1782.85	2702.74	2572.42	2074.13	4539.867833333334	4400.59	2381.6217500000002	7841.873199999999	3298.4328333333337
erm(B)	Lincosamide/Macrolide/Streptogramin	19986.430249999998	21296.7	61822.7	30190.6	19632.2	14363.585766666665	17005.714249999997	18614.6	33018.3	15729.5	9861.4	25695	11739.2	7216.225833333333	9969.42	21110.1	27438.4	29217	10931.9	15644.912366666666	10781	18724.127033333334	17984.9	22871.8	11356.463633333333	7418.175933333332
erm(C)	Lincosamide/Macrolide/Streptogramin	11144.2	8900.3	26798.4	12754.5	16870.021866666666	26953.778633333335	28696	25640.2	30868.3	13407.6	14592.682499999999	23875.1	9046.211966666668	14408.866933333333	5054.016199999999	26786.73603333333	25597.8	7782.87	22836.5	18280.431200000003	7969.94	13329.973833333332	21367.2	14937.085000000001	17008.801866666665	27586.613766666665
erm(F)	Lincosamide/Macrolide/Streptogramin	14092.9	19218.081599999998	41113.9	25101.2	4351.645066666667	6686.36	14589.2	11282.4	18372.8	11117.9	7223.796850000001	9130.49	5569.043733333333	3986.684466666667	5352.87	12778.443599999999	22868.5	19088.9	7895.617300000001	7432.7	8535.280366666666	7768.189266666665	12079.6	18780.9	9112.47	4160.512633333333
erm(G)	Lincosamide/Macrolide/Streptogramin	0	0	47154.2	9938.24	0	0	0	0	16850.5	6925.11	0	0	0	0	0	846.4408666666667	13735.5	8744.18	1845.4310666666668	0	0	0	0	0	0	0
erm(T)	Lincosamide/Macrolide/Streptogramin	0	0	0	8289.51	10144.965666666667	6621.309733333333	0	0	0	0	9823.47	0	0	0	803.1819999999999	3392.04	7942.62	4853.81	0	0	0	0	2325.62	1365.37	0	0
erm(X)	Lincosamide/Macrolide/Streptogramin	68265.6	12527.534049999998	74616.8	29459.4	37966.238300000005	25283.4	53243.9	38791.6	79787.4	8668.82	17599.9	62603.034049999995	28447.327766666665	33842.272066666665	49929.13949999999	27382.868866666668	6786.27	54188.5	66370.61263333332	48862.357566666666	15097.376566666666	41208.33113333333	45616.4	31241.4	76595.22923333333	59504.90566666666
cfr	Lincosamide/Oxazolidinone/Phenicol/Pleuromutilin/Streptogramin	0	0	0	5197.4	0	0	0	0	0	0	0	0	0	0	0	0	0	0	0	0	0	0	0	0	0	0
cfr(C)	Lincosamide/Oxazolidinone/Phenicol/Pleuromutilin/Streptogramin	0	0	0	14863.1	4458.58	0	0	0	10717.1	7790.75	0	0	0	0	0	1049.6030666666668	12774.2	18585.1	137.16423333333333	0	0	0	0	1288.7	0	0
cfr(E)	Lincosamide/Oxazolidinone/Phenicol/Pleuromutilin/Streptogramin	0	0	0	4564.73	0	0	0	0	0	0	0	0	0	0	0	0	0	6427.74	0	0	0	0	0	0	0	0
sal(E)	Lincosamide/Pleuromutilin	0	0	0	0	0	0	0	0	0	0	0	0	0	0	0	0	0	0	0	0	0	0	2963.83	0	0	0
sal(A)	Lincosamide/Pleuromutilin/Streptogramin	0	0	0	0	0	0	0	0	0	0	1450.09	0	0	0	0	0	0	0	0	0	0	0	0	0	0	0
lsa	Lincosamide/Streptogramin	2559.03	0	0	0	0	0	0	0	0	0	0	0	0	1088.82	0	0	0	0	0	0	0	1824.2890333333335	1429.43	0	0	0
lsa(C)	Lincosamide/Streptogramin	0	0	0	0	0	0	0	0	0	0	0	0	0	0	0	2424.671766666667	0	0	0	0	0	0	0	0	0	0
lsa(E)	Lincosamide/Streptogramin	0	0	9144.6	0	0	0	0	0	0	0	0	0	0	0	0	0	0	0	0	0	0	0	0	0	0	0
ere(A)	Macrolide	0	4957.43	0	7392.86	0	5282	0	0	0	10001.2	1692.93	0	2616.39	0	9278.763066666666	0	0	0	0	0	0	3437.61	0	5642.2	1903.6318666666666	0
ere(D)	Macrolide	0	0	0	5351.09	0	614.9231333333333	0	0	0	0	6511.8	0	0	0	0	0	0	0	0	0	0	0	0	0	0	0
estT	Macrolide	0	0	0	0	0	0	0	0	0	0	710.181	0	0	0	0	0	4671.05	3641.56	0	0	0	0	0	0	0	0
mef(A)	Macrolide	25224.9	19840.7	10915.5	15524.4	20425.1	10584.156233333333	13505.8	15939.2	0	0	5057.55	19513	22150.2	10583.917233333332	7519.334966666666	10044.123766666666	23421.6	15700.1	10398.5	17902.29506666667	11869.512033333333	10379.813033333334	14229.4	14669	11419.9	8071.760966666668
mef(C)	Macrolide	0	2650.21	0	0	939.0770333333334	374.9881666666667	0	0	0	0	2165.31	2768.88	0	0	0	0	0	0	0	0	0	1060.6016333333334	0	0	0	0
mef(En2)	Macrolide	0	0	0	0	0	0	0	0	0	0	0	0	0	0	0	0	6155.94	0	0	0	0	0	0	0	0	0
mef(F)	Macrolide	0	0	0	0	0	0	0	0	0	0	0	0	0	0	0	0	0	0	879.7950999999999	0	0	0	0	0	0	0
mph(C)	Macrolide	7734.99	4499.09	30879.9	7189.04	8529.65	4590.328733333333	5894.98	13469.4	22533.8	4843.96	4766.91	0	5326.975133333333	5094.62	4439.177033333333	18011.4	11871.9	0	9453.333499999999	5146.519366666666	5275.919333333333	6554.49	7533.23	5722.01	6340.534366666667	10672.3
mph(E)	Macrolide	9811.68	12168	15692.1	41320.2	77983.73696666666	47836.686133333336	29035.5	7723.99	40378	19260.1	46725.026450000005	205035.98515000002	25013.653633333335	25538.05543333333	70027.2	39282.893833333335	30290.6	42596.2	27714.80543333333	42178.74016666667	76241.17396666667	58392.034600000006	25654.2	20652.809350000003	21691.623033333333	26892.692500000005
mph(F)	Macrolide	0	0	0	0	0	2345.5052333333333	0	0	0	0	849.003	0	0	0	0	0	0	0	0	0	0	0	0	0	0	0
mph(G)	Macrolide	0	3916.76	0	0	502.36026666666663	0	0	0	0	0	1968.71	0	0	0	0	0	0	0	0	0	0	439.68323333333336	0	0	0	0
mphK	Macrolide	0	0	0	0	0	0	0	0	0	0	0	0	0	0	0	716.267	0	0	0	0	0	0	0	0	0	0
msr(A)	Macrolide/Streptogramin	12068.2	3845.65	22544.9	8164.68	15491.011833333332	9601.694233333334	16825.3	20493.1	28766.7	5343.98	8366.7	10004.6	9053.887433333333	8136.1037333333325	4761.66	21891.052933333336	20623.5	9083.5	16362.964733333332	12578	9923.513133333334	10986.389366666668	12950	9534.41	14128.469733333333	17048.980466666664
msr(C)	Macrolide/Streptogramin	0	0	7050.8	0	0	0	0	0	0	0	0	0	0	0	0	0	0	0	0	0	0	0	0	0	0	0
msr(D)	Macrolide/Streptogramin	24737.7	20918.3	16593.3	15497.9	18624.106433333334	10972.917566666665	13995.2	17760.2	0	0	5383.71	17599.6	23147.403033333336	10105.133366666667	5637.730933333333	15644.72243333333	27026.7	10112.6	9601.5	19567.821866666665	11363.318966666666	12556.198733333333	15125.4	14759.9	10662.849666666667	8230.359900000001
msr(E)	Macrolide/Streptogramin	10399.441449999998	10225	17184.3	38422.3	73977.77213333333	44831.39023333333	28892.3	10258.651100000001	25878.5	22912.2	48287.9	202035.06600000002	25791	22427.1	68406.44923333333	33492.23813333333	27121.1	32394.3	29707.035766666668	34751.1	74782.81203333334	54168.92903333334	30540.5	21571.1	19843.613166666666	26366.972133333333
msrF	Macrolide/Streptogramin	0	0	0	0	0	0	0	0	0	0	0	0	0	0	0	0	0	0	0	0	0	0	0	1194.21	0	0
mupA	Mupirocin	2093.75	0	0	0	0	798.066	0	0	0	0	0	0	818.8462333333333	1124.7191333333333	1711.5648666666666	6002.97	0	0	5291.064133333333	2341.1670666666664	2226.186833333333	0	8970.78	2594.23	1722.6841666666667	4932.300033333334
nimK	Nitroimidazole	0	0	0	0	0	0	0	0	0	0	0	0	0	0	0	0	0	0	0	0	0	474.891	0	0	0	0
optrA	Oxazolidinone/Phenicol	0	0	0	0	0	0	0	0	0	0	0	0	0	0	0	0	5052.71	0	0	0	0	0	0	0	0	0
poxtA	Oxazolidinone/Phenicol	0	0	0	0	0	0	0	0	0	0	0	0	0	0	0	0	4653.82	0	0	0	0	0	0	0	0	0
cat-TC	Phenicol	0	0	7400.72	0	0	1954.1	0	3623.47	0	0	1382.21	0	709.6124333333333	0	0	0	4748.11	0	0	0	0	0	0	0	0	0
catA	Phenicol	5897.58	1502.86	0	5229.41	7968.790399999999	1526.4426999999998	8546.318800000001	5887.93	16238.3	6363.47	1720.0122500000002	5933.67	4078.76	3948.3618666666666	5291.675200000001	4512.585633333333	1983.17	5294.45	5512.995666666667	7576.923066666667	1612.7182999999998	3863.444333333333	7765.29	4123.49	4999.787866666667	6007.4445000000005
catA1	Phenicol	3626.46	0	3931	0	2791.981533333333	4853.883466666667	3621.62	0	0	0	1475.62	0	37131.502733333335	99142.74563333334	1902.84	2638.0815333333335	6587	0	1819.1351000000002	1803.6	3180.9031333333332	361.6034666666667	7972.36	12925.4	11852.828333333333	4293.938033333333
catA16	Phenicol	0	0	0	0	0	0	0	0	0	0	0	0	0	0	0	0	0	0	0	4652.65	0	0	0	0	0	0
catA2	Phenicol	0	0	0	0	0	1357.31	0	0	0	0	0	0	271.452	0	0	0	0	0	0	0	0	0	0	0	0	0
catB	Phenicol	0	0	0	0	0	1477.33	0	0	0	0	0	0	0	0	0	0	0	0	0	0	0	0	0	0	0	0
catB1	Phenicol	0	0	0	0	0	621.2683666666667	2201.46	1870.85	0	0	0	0	214.9801666666667	0	364.05916666666667	719.0216333333333	0	0	0	0	0	0	0	0	36584.3	7854.11
catB3	Phenicol	0	913.217	0	0	7299.915633333333	2965.0124666666666	3143.79	14729.9	0	2728.19	2944.05	3086.91	6875.089866666668	15881.963466666666	1615.5200666666667	4266.01	2475.63	2184.31	2257.692233333333	0	373.5928666666667	856.327	1272.99	2465.2	5723.983766666667	3987.5820666666673
catB7	Phenicol	0	0	0	0	0	0	0	0	0	0	0	0	0	0	0	0	0	0	0	0	0	0	0	0	1326.6757333333333	0
catB8	Phenicol	0	0	0	4219.17	5508.743366666667	3992.092533333333	0	0	0	0	1978.92	0	196.553	1080.8202333333334	0	0	2018.29	0	0	0	554.2393333333333	406.18353333333334	0	0	0	0
cmlA	Phenicol	0	3074.11	0	6705.48	832.5908666666666	5380.063033333333	0	0	0	6885.25	1312.16	0	2999.4983666666667	0	8118.395866666667	0	0	0	0	0	0	0	1437.38	3151.81	0	0
cmlA1	Phenicol	0	0	0	0	0	0	0	0	0	0	0	0	0	0	0	0	0	0	0	0	0	923.2439666666668	0	0	0	0
cmlA6	Phenicol	0	0	0	0	0	0	0	0	0	0	0	0	1546.2395333333334	0	0	0	0	0	0	0	0	0	0	0	0	0
cmlA8	Phenicol	0	0	0	0	0	0	0	0	0	0	0	0	1245.94	0	1856.2961333333333	0	0	0	0	0	0	0	0	0	0	0
cmlB1	Phenicol	0	0	0	0	0	0	0	0	0	0	0	0	0	0	0	0	0	0	0	0	991.7091666666666	0	0	0	0	931.1819333333333
cmx	Phenicol	104749	15038.036499999998	28405.3	17924.3	20405.601933333335	13427.012600000002	27428.900999999998	34344.9	39056.1	28919.1	13419.3	14183.6	9177.847666666667	8197.52	17348.805866666666	44164.06763333333	38461	18883.6	21598.093266666667	20507.859266666666	9515.410733333332	12271.942333333332	32438.913999999997	15685.6	28891.880833333333	28864.56036666666
fexA	Phenicol	0	0	0	6937.28	838.0059666666666	662.2628666666667	0	0	0	5392.69	0	0	0	0	0	0	5205.75	7612.52	0	0	0	0	0	0	0	0
fexB	Phenicol	0	0	0	0	0	0	0	0	0	0	0	0	0	0	0	0	4117.56	0	0	0	0	0	0	0	0	0
floR	Phenicol	5506.14	9538.57	7365.35	14027.4	7140.150033333334	6241.8	0	0	20419.9	13211.9	4625.98	374.503	8621.111133333334	476.76413333333335	10429.617699999999	4742.872666666667	6819.17	7875.82	3295.830933333333	3135.621966666667	1529.9	4489.200599999999	8947.072250000001	7289.21	5680.397633333334	3755.45
floR2	Phenicol	0	3362.37	0	10858	2534.4056333333333	7349.110199999999	0	0	0	0	3293.1	352.284	4259.583666666666	234.018	7867.615033333333	0	0	0	0	19949.53646666667	0	1462.1106333333335	1316.83	2931.87	0	938.4428666666666
oqxA	Phenicol/Quinolone	0	0	0	0	0	0	0	0	0	0	0	0	0	0	442.76489999999995	0	0	0	1206.1579333333334	3192.4640999999997	0	0	0	0	0	0
oqxB	Phenicol/Quinolone	0	0	0	0	0	0	0	0	0	0	0	0	0	0	0	0	0	0	0	3560.966266666667	0	0	0	0	0	0
qacA	Quaternary ammonium	4806.38	5926.47	9190.9	0	9493.591166666667	3056.36	5626.88	11531.776300000001	0	6429.12	2388.86	5391.6	5285.53	4988.079366666667	2899.9003333333335	14983.9	8136	0	12189.368199999999	6137.424733333333	7102.506966666667	8723.5	5036.76	6438.297850000001	5205.9214999999995	11453.9
qacB	Quaternary ammonium	0	0	0	0	0	2469.9679333333333	0	0	0	0	0	0	0	0	0	0	0	0	0	0	0	0	0	0	0	0
qacC	Quaternary ammonium	4022.75	1130.63	0	6127.31	10810.572766666666	4326.42	4067.51	4731.89	0	6803.39	2770.38	0	5121.15	6168.373366666667	2021.6260333333332	8455.765300000001	8358.15	3716.17	11342.9	7200.97	5681.728800000001	7224.6709666666675	11796.583149999999	4614.3144999999995	7223.229933333333	6092.688266666667
qacE	Quaternary ammonium	0	9041.52	0	0	6434.48	1448.0883999999999	4860.2	0	0	0	434.517	0	5203.54	0	8027.953166666666	0	0	0	0	694.836	0	0	2141.86	4359.46	0	7098.151966666667
qacEdelta1	Quaternary ammonium	4834.0434000000005	0	18982.8	31011.2	20404.6	26409.546299999998	4080	26642.659050000002	41041.9	26163.8	31901.109399999998	14871.4	9082.953966666666	14821.026099999997	25764.043933333334	18512.302466666664	20730.1	25701.9	21541.283933333332	24547.2	91423.00873333334	70619.68263333333	21817.9	15464.2	28881.340766666664	5687.404766666667
qacF	Quaternary ammonium	0	368.392	5846.83	0	0	1998.4236666666666	11186.6	21247	0	0	1744.35	0	2374.88	848.2182666666666	3339.67	0	0	0	1418.1417666666666	0	15907.8	17758.591866666666	0	0	1115.4890666666668	0
qacG	Quaternary ammonium	0	0	0	0	524.8140333333333	0	0	1697.46	0	0	0	0	0	139.83386666666667	0	0	0	0	0	1146.9737333333335	0	0	1307.79	0	0	0
qacG2	Quaternary ammonium	586.525	3408.06	0	0	389.4748333333334	368.158	0	0	0	0	640.85	0	662.6204666666666	2344.8866666666668	0	0	0	0	2369.1108666666664	4736.595766666666	0	0	0	0	0	0
qacH	Quaternary ammonium	0	0	0	0	0	0	0	0	0	0	0	0	0	0	524.7072333333333	0	0	0	0	484.8790333333333	0	0	0	0	0	0
qacJ	Quaternary ammonium	0	0	0	0	235.577	0	0	0	0	0	0	0	0	0	0	0	0	0	0	2553.843966666667	0	0	0	0	0	0
qacK	Quaternary ammonium	0	0	0	0	719.2348333333333	614.9543333333334	0	0	0	0	0	0	0	0	0	0	0	0	0	1823.7616666666665	0	0	0	0	0	0
qacL	Quaternary ammonium	0	0	0	0	0	470.19703333333337	49319.5	28653.6	0	2637.71	766.278	201.173	1266.8	3483.567266666667	1605.32	1210.9387666666669	2216.58	0	0	0	14139.309966666668	20768.158933333332	2522.94	896.718	2098.9210333333335	5501.723966666667
qnrB	Quinolone	0	0	0	0	0	0	0	0	0	0	0	0	0	0	0	0	0	0	0	0	0	0	2855.55	0	0	0
qnrD	Quinolone	732.04	0	0	0	0	0	0	0	0	0	773.308	0	0	0	0	0	2026.47	6726.67	0	1574.5223333333333	0	0	0	0	0	0
qnrD1	Quinolone	0	0	0	0	0	885.4469333333333	0	0	0	8862.32	0	0	0	0	0	3496.6865333333335	0	0	3377.3829666666666	0	0	0	0	0	0	0
qnrS	Quinolone	0	0	5492.66	0	0	0	0	0	0	0	0	0	0	0	0	0	1615.45	0	0	0	0	0	1015.53	0	0	0
qnrVC	Quinolone	0	0	0	6489.31	0	1264.5821666666668	0	0	0	0	0	0	0	0	0	0	0	0	0	652.2870666666666	0	1391.7274666666665	0	0	0	1204.3815333333334
qnrVC1	Quinolone	0	2368.62	0	0	0	3612.12	0	0	0	5539.84	856.671	0	3032.9186666666665	0	9189.147933333334	0	0	0	0	0	0	0	0	762.588	0	0
qnrVC6	Quinolone	0	0	0	0	0	0	0	0	0	0	1245.39	0	0	0	0	0	0	0	0	0	0	0	0	0	0	0
arr	Rifamycin	0	0	0	0	0	0	0	0	0	0	0	0	1166.5549333333333	0	0	0	0	0	0	0	0	0	0	0	0	655.515
arr-3	Rifamycin	0	4542.68	0	2849.03	2489.3303333333333	7164.42	0	0	0	8280.05	2459.35	0	5524.175033333333	1292.1070666666667	10130.288366666668	0	3035.75	5259.42	0	0	0	3552.9269333333336	4698.29	4615.46	0	1753.4148666666667
iri	Rifamycin	0	0	0	0	0	0	0	0	0	7613.44	0	0	0	0	0	0	0	0	0	0	0	0	0	0	0	0
sat2	Streptothricin	0	1745.55	0	3485.36	0	0	3761.25	0	10792.7	0	0	0	0	0	0	0	2161.83	0	397.016	789.3571666666667	0	0	0	0	0	0
sat4	Streptothricin	1017.75	0	7730.87	7441.99	1529.12	2306.9182333333333	5505.52	2531.56	17583.1	5354.63	886.476	0	1683.8114666666668	2470.754733333333	0	4150.669800000001	5313.35	12145.2	2185.42	0	1380.5860333333333	0	2059.85	0	1616.98	3028.4746333333333
satA	Streptothricin	0	0	0	0	0	0	0	0	0	0	0	0	0	0	0	0	0	0	0	0	169.99666666666667	0	0	0	0	0
sul1	Sulfonamide	7781.34	18207.4	35410.5	51165.7	33468.3	41701.8	19823.6	32775.2	55031.7	35525.9	38014.6	19272.670599999998	25732.72053333333	17485.643233333336	70648.84256666667	72048.62556666667	27232.4	29734.7	28558.4	30196.61183333333	95066.54876666667	74716.95566666666	39396.9	20482.9	32896.691066666666	22614.229866666665
sul2	Sulfonamide	4719.4	6293.53	23891.4	20900	20584.056166666665	15025.237899999998	42670.4	31507.9	32584.9	15241	19376.9	35452	11517.527399999999	17362.82283333333	22934.650966666668	9903.141066666665	24366.6	14539.7	8321.520300000002	24077.38266666667	30657.781033333333	19266.906366666666	14020.637599999998	11331.1	14581.274166666664	17648.909333333333
sul4	Sulfonamide	0	167487	0	0	0	0	0	0	0	0	0	0	6520.433233333333	23071.50456666667	0	0	0	0	1116.16	0	465.4726333333333	946.9016666666666	0	0	20842.756866666667	3450.4475666666663
tet	Tetracycline	1210.1	0	13319.7	0	774.035	0	0	0	0	0	2262.39	0	0	0	0	0	0	0	0	0	0	0	0	0	0	0
tet(32)	Tetracycline	1295.34	0	0	0	0	0	0	0	0	0	0	0	0	0	0	1219.11	0	0	0	0	0	0	0	0	0	0
tet(33)	Tetracycline	0	0	0	5343.15	2479.8915333333334	2607.5879666666665	0	0	0	0	10511.5	5637.52	776.914	0	973.196	1260.86	3620.03	6086.6	0	0	1560.98	0	4535.52	1126.93	5414.169966666667	0
tet(34)	Tetracycline	0	0	0	0	0	0	0	0	0	0	0	0	0	0	0	0	0	0	0	0	0	0	2952.13	0	0	0
tet(35)	Tetracycline	0	0	0	0	0	0	0	0	0	0	0	0	0	0	0	0	0	0	0	0	0	0	2331.48	0	0	0
tet(37)	Tetracycline	855.27	2704.1	0	0	0	1098.3800666666666	0	1285.07	0	0	0	0	499.9355666666667	243.51469999999998	1220.2871333333333	2290.25	0	0	127.74663333333332	0	2637.002266666667	2487.09	2194.3	7384.92	1709.4957666666667	0
tet(38)	Tetracycline	0	0	0	6259.14	8105.409833333334	0	0	0	0	17215.5	0	0	670.7381666666666	0	894.533	0	0	0	1071.4053999999999	0	0	0	0	21703.7	822.6329333333333	3227.4991333333332
tet(39)	Tetracycline	7902.82	3578.93	0	19852.8	6381.984733333334	4660.759933333334	23426.4	5670.18	0	3657.81	10988.2	15927.5	4099.695066666666	1567.01	2444.5805666666665	4705.09	9526.41	9950.19	7638.871766666666	13048.045566666668	6693.868433333333	5360.9792333333335	9023.76	7995.24	0	4926.43
tet(40)	Tetracycline	0	0	9468.46	4681.39	0	0	0	0	0	3801.71	0	0	0	0	0	773.9438333333333	6848.32	9968.79	0	0	0	0	1784.24	0	0	0
tet(59)	Tetracycline	0	0	0	2729.66	1883.3872333333331	1479.3	0	0	0	0	0	0	0	0	0	0	0	0	0	0	511.923	0	0	0	0	0
tet(65)	Tetracycline	0	0	0	0	825.223	370.002	0	0	0	0	1729.73	0	0	0	0	803.031	0	0	0	0	0	0	0	0	0	0
tet(A)	Tetracycline	0	0	0	3998.65	0	1029.9741000000001	3513.87	0	0	0	0	0	1205.24	0	0	601.7928666666667	2598.47	0	0	0	0	0	4973.89	5556.44	0	0
tet(B)	Tetracycline	4253.41	2484.78	0	0	0	0	0	0	0	0	0	1248.93	1255.9866666666667	2261.5660000000003	0	0	2786.23	0	691.7345333333333	0	1185.7519333333332	0	874.994	881.276	0	0
tet(C)	Tetracycline	0	0	0	6002.36	15685.666400000002	731.9396666666667	0	0	0	0	0	4720.35	0	0	3923.6509666666666	8364.427766666666	0	0	0	5502.674366666666	0	0	5326.89	15203.5	15460.818399999998	3155.7394666666664
tet(G)	Tetracycline	0	6030.15	6262.47	7405.06	550.4885666666667	5620.041933333334	0	0	12873.4	6294.26	2237.06	0	7390.450466666666	1288.81	14436.9	1616.1863666666668	5247.07	5594.91	0	17826.299366666666	1452.5877333333335	2772.3	1526.85	1910.79	0	951.668
tet(H)	Tetracycline	1184.73	0	0	3466.28	4609.017433333333	2210.79	0	0	0	0	11973.5	0	2583.1797666666666	0	0	0	4218.94	4803.78	218.44776666666667	2523.14	366.7588333333333	0	3727.8	1918.05	0	0
tet(K)	Tetracycline	4376.11	6847.59	9020.69	10469.7	13708.3	7961.95	21124.6	16430.5	12617.4	8290.73	22901.2	14237	10861.349866666666	11383.013233333333	1920.8936666666668	10791.878933333333	10486.9	15334.4	12635.6	6346.5223000000005	3968.222333333333	5960.518266666667	16154.225149999998	11705.5	3696.5888333333332	13308.591733333333
tet(L)	Tetracycline	0	105283	0	6935.93	5935.374266666667	671.686	0	0	0	4713.04	2517.72	0	1749.6731666666667	509.65906666666666	0	946.7237333333334	6231.25	11196.9	0	3121.0181333333335	0	0	2259.55	5568.41	0	924.2239333333333
tet(M)	Tetracycline	5783.33	22146.315499999997	19490.7	0	11796.382466666668	8923.600966666667	25641	14947.632000000001	20294.8	4670.33	8634.06	14051.100400000001	6206.01	9971.58	5217.073733333334	10534.558333333334	0	14311.9	11015.7	23754.68906666667	8976.270666666665	8354.38	13852.9	10072.2	0	5848.499533333333
tet(O)	Tetracycline	0	0	0	0	716.0579666666666	3039.8753333333334	0	0	0	0	1231.82	348.782	632.4528666666666	0	0	5513.727333333333	0	0	0	0	0	1253.6183333333333	2656.12	0	1565.3296333333335	0
tet(Q)	Tetracycline	2600.54	7501.31	50583.4	9810.96	1071.93	3958.2944666666663	5487.23	2291.22	26355.6	6916.6	3672.3259500000004	605.732	2800.4743999999996	3112.0830666666666	0	10020.226266666667	18971.7	14202	3337.2140333333336	5307.099966666666	2864.12	3201.9138333333335	6212.4628999999995	3021.51	6534.790233333333	0
tet(S)	Tetracycline	0	0	0	0	0	0	0	0	0	0	0	0	0	0	0	0	0	0	0	14487.458566666666	0	0	0	0	0	0
tet(T)	Tetracycline	0	0	0	0	0	0	0	0	0	0	0	0	804.0254333333334	0	0	0	0	5778.3	0	0	0	0	0	0	0	0
tet(W)	Tetracycline	3375.21	0	15323.6	17661.6	7913.0242333333335	3314.69	5915.54	2742.32	26563.4	11660.2	2467.86	8050.88	3287.7070666666664	1335.5697666666667	2033.4844333333333	6566.760433333334	17318.6	27982.7	2236.39	1894.67	2107.66	0	6171	3862.0065999999997	1836.58	3894.8796333333335
tet(X2)	Tetracycline	1315.47	4081.28	0	8261.08	1892.2165333333332	1164.94	3024.81	0	0	0	7656.43	352.242	0	0	3455.42	0	6748.68	5226.25	0	1224.4013666666667	2657.8381000000004	1271.6053666666667	1582.47	1518.88	0	0
tet(X5)	Tetracycline	0	0	0	0	0	0	0	0	0	0	0	0	0	0	0	0	0	0	0	0	430.6212666666667	2207.7557666666667	0	0	0	0
tet(Y)	Tetracycline	0	0	0	0	662.1281333333333	1130.5205666666668	0	0	11057.2	0	0	0	264.3041666666667	0	0	0	0	0	0	0	0	0	0	0	0	0
tet(Z)	Tetracycline	0	0	0	0	0	0	0	0	0	0	0	0	0	0	0	0	11651.7	3713.85	0	0	0	958.941	1370.42	0	1494.7406666666666	0
tetA	Tetracycline	2263.36	1100.16	0	0	3886.9067333333332	4849.1731666666665	3854.27	10255.352050000001	0	0	709.121	0	2929.6920333333333	2853.6165333333333	2893.02	4393.244166666666	6056.26	0	6802.734966666667	4729.831966666667	4018.83	5185.89	8551.58	4234.54	7799.887166666667	3120.9542333333334
tetB	Tetracycline	0	1183.78	0	0	1987.8782333333331	1125.38	0	2701.86	0	4262.53	0	0	771.9397333333333	0	2313.87	0	0	0	0	2949.8812333333335	3703.2592999999997	2628.5362333333333	0	3274.72	3826.6303666666668	6763.049533333334
tetB(46)	Tetracycline	0	0	0	0	0	0	0	0	0	0	0	257.773	0	846.177	0	0	0	0	0	0	0	0	0	0	0	0
tetB(60)	Tetracycline	747.807	0	0	0	0	0	0	0	0	0	0	0	0	667.1763333333333	0	0	0	0	0	0	0	0	0	0	0	0
toprJ	Tetracycline	0	0	0	0	0	0	0	0	0	0	1048.24	0	0	0	0	0	0	0	0	0	0	0	0	0	0	0
dfrA	Trimethoprim	0	0	0	0	0	0	0	0	0	0	463.896	0	0	0	0	0	0	0	0	0	0	0	0	0	0	0
dfrA1	Trimethoprim	0	2437.72	0	6605.5	3682.24	3903.2	0	0	0	2643.74	7424.16	296.78	2663.0508333333332	0	1317.84	447.1118333333333	6231.19	0	0	0	2772.9884333333334	2112.6	3420.7146000000002	1323.89	0	1513.2513666666666
dfrA12	Trimethoprim	0	694.839	0	3398.46	96019.43786666669	1409.1415333333334	2400.02	2455.24	10554.7	0	2067.14	0	1161.01	642.9932666666667	4423.2	4715.35	0	0	2674.771033333333	2080.115533333333	325.0720666666667	1404.87	4628.55	55741.5	4504.6	974.1075999999999
dfrA14	Trimethoprim	0	0	0	3890	1791.311333333333	1255.4579666666666	0	0	0	0	0	0	0	0	0	0	0	0	0	0	0	0	0	0	0	0
dfrA15	Trimethoprim	0	0	0	0	0	0	0	0	0	0	826.883	0	0	0	0	0	0	0	0	0	0	0	0	0	0	0
dfrA16	Trimethoprim	0	0	0	0	3390.0687333333335	3578.7908666666667	0	0	0	0	1112.06	0	364.71953333333335	0	0	0	0	0	0	0	0	0	0	0	0	0
dfrA17	Trimethoprim	0	0	0	0	0	0	0	0	0	0	985.406	0	0	0	0	0	0	0	0	0	0	0	0	0	1337.9497333333334	0
dfrA27	Trimethoprim	0	0	0	0	0	0	0	0	0	0	0	0	1276.8018333333334	0	0	0	0	0	0	0	0	0	5229.85	0	0	0
dfrA37	Trimethoprim	0	0	0	0	537.4898333333333	0	0	0	0	0	0	0	0	0	0	0	0	0	0	0	0	371.7626666666667	0	0	0	0
dfrA41	Trimethoprim	0	3129.78	0	0	526.1955666666667	4289.841833333333	0	0	0	3833.8	0	0	2243.0771666666665	151.97643333333335	10728.712066666667	0	0	0	0	0	0	1740.0647666666666	0	2536.72	1313.2497333333333	1441.03
dfrA42	Trimethoprim	0	0	0	0	0	0	0	0	0	0	615.49	0	0	231.36573333333334	0	0	0	0	0	0	0	0	0	0	0	0
dfrA49	Trimethoprim	0	0	0	0	0	0	0	0	0	0	958.002	0	0	0	0	0	0	0	0	0	0	0	0	0	0	0
dfrA50	Trimethoprim	0	0	0	0	0	0	0	0	0	0	0	0	0	0	0	0	0	0	0	980.8359999999999	0	0	0	0	0	0
dfrA51	Trimethoprim	0	0	0	0	0	0	0	0	0	0	0	0	0	0	0	0	0	0	0	968.6944666666667	0	0	0	0	0	0
dfrA7	Trimethoprim	0	0	0	0	0	0	0	0	0	0	0	0	0	0	0	0	0	0	0	2274.5597000000002	0	0	0	0	0	0
dfrB2	Trimethoprim	0	0	0	0	966.8516666666666	0	0	0	0	0	0	0	233.46263333333332	0	0	0	0	0	0	0	0	0	0	0	0	0
dfrE	Trimethoprim	0	0	0	0	477.6441333333333	0	0	0	0	0	0	0	0	0	0	0	0	0	0	0	0	0	3904.63	0	0	0
dfrF	Trimethoprim	0	0	3608.75	0	0	0	0	0	0	0	0	0	0	0	0	0	1657.06	0	0	0	0	0	0	0	0	0
dfrG	Trimethoprim	360.041	0	10886.8	5425.68	2088.1433666666667	1525.2461666666666	3447.73	1465.34	0	0	1735.44	519.524	479.85	0	0	765.7357333333333	3844.9	7159.35	596.6841000000001	587.7238666666666	0	0	1154.06	1162.94	1289.9376333333332	1074.38

## Sheet: Plasmid-borne ARGs
Gene	Resistance_Class	OC-EDC-N	OC-RES	OC-RES_2	OC-EDC-N_2	SUB	SUB_2	TB	TB_2	ON-EDC	ON-EDC_2	OC-BC	OC-BC_2	OC-EDC-S	MBL	MBL_2	OC-EDC-S_2	ELB	ELB_2	ON-RES	ON-RES_2	DORM	DORM_2	ON-BC	ON-BC_2	GYM	GYM_2
aac(6')-Ie/aph(2'')-Ia	Amikacin/Gentamicin/Kanamycin/Tobramycin	0	1	0	1	0	1	0	0	0	0	1	1	1	3	2	0	0	0	1	0	1	1	1	1	0	1
aph(3')-IIIa	Amikacin/Kanamycin	0	0	0	0	0	0	0	0	0	0	0	1	0	0	0	0	0	0	0	0	0	0	0	0	0	0
aph(3')-VIa	Amikacin/Kanamycin	0	0	0	0	0	0	0	0	1	1	0	1	0	2	0	0	2	0	0	0	0	2	0	0	0	0
aph(3')-XV	Amikacin/Kanamycin	0	0	0	0	0	1	0	0	0	0	0	0	0	1	1	0	0	0	0	0	1	1	0	0	0	1
aac(6')-Ib3	Amikacin/Kanamycin/Tobramycin	0	0	0	0	1	0	0	0	0	0	0	0	0	0	0	0	0	0	0	0	0	0	0	0	0	0
aac(6')-Im	Amikacin/Kanamycin/Tobramycin	0	0	0	0	0	0	0	0	0	0	0	0	0	0	0	0	0	1	0	0	0	0	0	0	0	0
aac(6')-29	Aminoglycoside	0	0	0	0	0	0	0	0	0	0	0	0	0	0	0	0	0	0	0	0	1	1	0	0	0	0
npmA	Aminoglycoside	0	0	0	0	0	0	0	0	0	0	0	0	0	0	0	1	0	0	0	0	0	0	0	0	0	0
erm(A)	Azithromycin/Clarithromycin/Clindamycin/Erythromycin/Telithromycin	0	1	0	0	2	1	1	1	0	0	2	0	0	0	2	1	1	0	1	0	0	0	1	0	0	2
erm(X)	Azithromycin/Clindamycin/Erythromycin/Lincomycin/Streptogramin B/Tylosin	0	0	1	0	1	0	1	0	0	0	0	0	0	1	0	0	0	3	1	2	1	2	1	2	0	1
mef(A)	Azithromycin/Erythromycin	1	0	0	0	0	0	1	1	0	0	1	0	0	0	0	0	0	0	0	0	1	1	0	0	0	1
mef(F)	Azithromycin/Erythromycin	0	0	0	0	0	0	0	0	0	0	0	0	0	0	0	0	0	0	1	0	0	0	0	0	0	0
msr(E)	Azithromycin/Erythromycin/Streptogramin	1	2	1	1	2	3	2	2	1	0	2	2	1	2	3	0	2	2	2	2	2	3	2	2	3	3
msr(D)	Azithromycin/Erythromycin/Streptogramin B	0	0	0	0	0	0	0	0	0	0	1	0	0	0	0	0	0	0	0	0	0	0	0	0	1	0
blaCARB-12	Beta-lactam	0	0	0	0	1	0	0	0	0	0	0	0	0	0	0	0	0	0	0	0	0	0	0	0	0	0
blaCARB-16	Beta-lactam	0	1	1	1	1	0	1	0	0	0	2	1	1	0	2	1	0	0	1	1	2	1	2	0	0	0
blaCARB-50	Beta-lactam	0	1	0	0	0	0	0	0	0	0	0	0	0	0	0	0	0	0	1	0	0	0	0	0	0	0
blaCARB-8	Beta-lactam	0	0	0	0	0	0	0	0	0	0	0	0	0	1	0	0	0	0	0	0	0	0	0	0	0	0
blaI	Beta-lactam	1	2	2	0	2	3	2	2	0	1	2	1	1	3	3	1	3	3	3	2	2	2	2	2	1	3
blaMCA	Beta-lactam	0	0	1	0	0	2	0	0	0	0	2	0	0	1	0	0	0	0	0	0	0	1	0	0	0	0
blaOXA	Beta-lactam	0	0	0	0	1	1	0	1	0	1	1	0	0	1	1	1	1	0	1	2	1	0	0	0	0	0
blaOXA-21	Beta-lactam	0	0	0	0	0	0	0	0	0	0	0	0	0	0	0	0	0	0	0	0	1	1	0	0	0	0
blaOXA-246	Beta-lactam	0	0	0	0	0	1	0	0	0	0	0	0	0	2	0	0	1	0	0	0	0	0	0	0	0	0
blaOXA-837	Beta-lactam	0	0	0	0	0	0	0	0	0	0	0	0	0	0	0	0	0	1	0	0	0	0	0	0	0	0
blaPSE	Beta-lactam	0	0	1	1	0	2	0	0	0	0	0	0	0	2	0	0	2	0	0	0	0	0	0	0	0	0
blaR1	Beta-lactam	0	2	2	0	2	3	2	2	1	1	2	1	1	3	3	1	3	3	3	2	2	2	2	2	2	3
blaRTG	Beta-lactam	1	0	0	0	0	0	0	0	1	0	0	0	0	2	0	0	0	0	0	2	0	1	0	2	1	1
blaSGM	Beta-lactam	0	0	0	0	0	1	0	0	0	0	0	0	0	0	0	0	0	0	0	0	0	0	0	0	0	1
blaTEM	Beta-lactam	0	0	0	1	0	0	0	0	0	0	1	0	0	0	0	0	0	1	1	0	0	0	0	0	0	1
blaTEM-1	Beta-lactam	0	0	0	0	0	1	1	0	0	0	0	0	0	0	0	0	0	0	0	0	0	0	1	0	0	0
blaTEM-116	Beta-lactam	1	0	1	0	1	2	0	2	1	1	1	0	0	0	0	0	2	2	2	1	0	1	1	0	2	2
blaTEM-171	Beta-lactam	0	0	0	0	1	0	0	0	0	0	0	0	1	2	3	0	0	0	0	0	2	1	0	0	0	0
blaTEM-181	Beta-lactam	0	2	0	0	0	0	0	0	0	0	0	1	0	0	0	1	1	0	0	0	0	0	0	1	0	0
blaZ	Beta-lactam	1	2	1	0	2	3	2	2	1	1	1	1	0	3	3	1	3	3	3	2	1	2	2	2	2	2
cfxA	Beta-lactam	1	1	1	0	1	0	1	2	0	0	1	0	0	0	1	0	0	0	0	0	0	1	0	1	2	1
cfxA6	Beta-lactam	1	0	0	0	0	0	0	0	0	0	0	0	1	0	0	0	0	0	0	0	0	0	0	0	0	0
pbp2m	Beta-lactam	0	1	1	0	0	0	0	2	0	0	0	0	1	2	1	0	0	2	1	1	1	1	0	2	1	1
bleO	Bleomycin	0	0	0	0	0	0	1	1	0	1	1	0	0	3	1	0	0	1	1	0	0	0	1	1	1	2
blaIMP	Carbapenem	0	0	0	0	0	0	0	0	0	0	0	0	0	1	0	0	0	0	0	0	0	0	0	1	0	0
blaIMP-1	Carbapenem	0	0	0	0	0	0	0	0	0	0	0	0	0	2	0	0	2	0	0	0	0	0	0	0	0	0
blaIMP-26	Carbapenem	0	0	0	0	0	0	0	0	0	0	0	0	0	0	1	0	0	0	0	1	0	0	0	0	0	0
blaOXA	Carbapenem	0	0	0	0	1	0	0	0	0	0	0	0	0	0	0	0	0	0	0	0	0	0	0	0	0	0
blaOXA-275	Carbapenem	0	0	0	0	0	0	0	0	0	0	0	0	0	1	0	0	0	0	0	0	0	1	0	0	0	0
blaOXA-69	Carbapenem	0	0	0	0	0	0	0	0	0	0	0	0	0	0	0	0	1	0	0	0	0	0	0	0	0	0
blaRSA2-1	Carbapenem	0	0	0	0	0	1	0	0	0	0	0	0	0	0	0	0	0	0	0	0	0	0	0	0	0	0
blaACT	Cephalosporin	0	0	0	0	0	0	0	0	0	0	0	0	0	1	0	0	1	1	0	1	0	0	0	1	0	0
blaADC	Cephalosporin	0	0	0	0	1	1	0	0	0	0	0	0	0	0	0	0	0	0	0	0	0	0	0	0	0	0
blaCSP	Cephalosporin	0	0	1	0	0	0	0	0	0	0	0	0	0	1	0	0	1	0	0	0	0	0	0	0	0	0
blaOXA-1	Cephalosporin	0	0	0	0	0	0	0	0	0	0	0	1	0	0	0	0	0	0	1	0	0	0	0	0	0	0
blaOXA-10	Cephalosporin	0	0	0	0	0	1	0	0	0	0	0	0	0	0	0	0	0	0	0	0	0	0	0	0	0	0
blaPER	Cephalosporin	0	0	0	0	1	0	0	0	0	1	0	0	0	0	0	0	1	0	0	0	0	0	0	0	0	0
blaPER-1	Cephalosporin	0	0	0	0	0	1	0	0	0	0	1	0	0	0	0	0	1	0	0	0	0	0	0	1	0	1
cfxA3	Cephalosporin	0	1	1	0	0	3	1	0	0	0	0	1	1	3	1	0	2	1	1	1	1	0	1	0	0	1
catA	Chloramphenicol	0	2	1	0	2	1	1	1	0	1	0	0	0	2	2	1	2	2	3	2	1	1	2	2	1	2
catA1	Chloramphenicol	0	1	0	0	0	1	0	0	0	0	1	0	1	1	2	0	1	0	0	0	0	0	1	1	1	2
catB	Chloramphenicol	0	0	0	0	0	1	0	0	0	0	0	0	0	0	0	0	0	0	0	0	0	0	0	0	0	0
catB1	Chloramphenicol	0	0	0	0	0	0	0	0	0	0	0	0	0	1	0	0	0	0	0	0	0	0	0	0	0	1
catB3	Chloramphenicol	0	0	0	0	2	0	1	0	0	0	2	1	0	1	0	1	1	1	1	0	1	1	1	0	2	0
catB8	Chloramphenicol	0	0	0	0	1	1	0	0	0	0	1	0	0	1	1	0	0	0	0	0	0	0	0	0	0	0
cat-TC	Chloramphenicol	0	0	0	0	0	0	0	0	0	0	1	0	1	1	0	0	0	0	0	0	0	0	0	0	0	0
cmlA	Chloramphenicol	0	0	0	1	1	2	0	0	0	0	1	0	0	2	0	0	3	0	0	0	0	0	0	0	0	0
cmlA6	Chloramphenicol	0	0	0	0	0	0	0	0	0	0	0	0	0	1	0	0	0	0	0	0	0	0	0	0	0	0
cmlA8	Chloramphenicol	0	0	0	0	0	0	0	0	0	0	0	0	0	1	0	0	1	0	0	0	0	0	0	0	0	0
cmlB1	Chloramphenicol	0	0	0	0	0	0	0	0	0	0	0	0	0	0	0	0	0	0	0	0	1	0	0	0	0	0
cmx	Chloramphenicol	1	2	2	1	3	2	1	2	1	1	2	2	1	3	2	1	2	2	3	3	2	2	2	2	2	2
cfr	Chloramphenicol/Clindamycin/Florfenicol/Linezolid/Streptogramin B/Tiamulin/Virginiamycin	0	0	0	1	0	0	0	0	0	0	0	0	0	0	0	0	0	0	0	0	0	0	0	0	0	0
cfr(C)	Chloramphenicol/Clindamycin/Florfenicol/Linezolid/Streptogramin/Tiamulin	0	0	0	1	0	0	0	0	0	1	0	0	1	0	0	0	0	1	1	0	0	0	0	0	0	0
fexA	Chloramphenicol/Florfenicol	0	0	0	0	1	1	0	0	0	0	0	0	1	0	0	1	0	0	0	0	0	0	0	0	0	0
fexB	Chloramphenicol/Florfenicol	0	0	0	0	0	0	0	0	0	0	0	0	1	0	0	0	0	0	0	0	0	0	0	0	0	0
floR	Chloramphenicol/Florfenicol	1	1	1	1	2	3	0	0	1	1	1	0	1	3	1	1	2	0	1	2	1	2	2	1	1	1
floR2	Chloramphenicol/Florfenicol	0	0	1	1	2	1	0	0	0	0	1	1	0	2	0	0	2	0	0	1	0	1	1	1	0	1
erm(36)	Clindamycin/Erythromycin	0	0	1	0	0	1	0	1	0	0	1	1	0	0	0	1	0	2	0	0	1	2	1	0	1	1
erm(56)	Clindamycin/Erythromycin/Pristinamycin	0	0	0	0	0	0	0	0	0	0	1	0	0	0	0	0	0	0	0	0	0	0	0	0	0	0
erm(B)	Clindamycin/Erythromycin/Streptogramin B	0	1	2	1	3	3	1	1	0	1	2	2	1	3	2	0	2	3	3	2	0	3	2	2	2	1
erm(C)	Clindamycin/Erythromycin/Streptogramin B/Tylosin	1	2	1	1	3	3	2	2	1	1	2	1	1	3	3	1	2	3	3	3	2	2	2	2	2	2
erm(F)	Clindamycin/Macrolide/Streptogramin	0	0	0	0	0	0	1	0	0	0	1	0	0	0	0	1	0	0	0	0	0	0	0	0	0	0
mcr-10	Colistin	0	0	0	0	0	0	0	0	0	0	0	0	0	0	0	0	0	0	0	1	0	0	0	0	0	0
mcr-10.1	Colistin	0	0	0	0	0	0	0	0	0	0	0	0	0	0	0	0	0	0	0	1	0	0	0	0	0	0
mcr-3	Colistin	0	0	0	0	0	0	0	0	0	0	0	0	0	0	0	0	0	0	1	0	0	0	0	0	0	0
mcr-5.1	Colistin	0	0	0	0	0	0	0	0	0	0	0	0	0	0	0	0	1	1	0	0	0	0	0	0	0	0
ere(A)	Erythromycin	0	0	1	0	0	2	0	0	0	1	0	0	0	2	0	0	2	0	0	0	0	1	0	1	0	0
mph(E)	Erythromycin	1	2	1	1	2	3	1	1	1	0	2	2	1	2	3	0	2	2	2	2	2	3	2	2	2	3
mph(F)	Erythromycin	0	0	0	0	0	1	0	0	0	0	0	0	0	0	0	0	0	0	0	0	0	0	0	0	0	0
erm(G)	Erythromycin/Lincosamide/Streptogramin/Tylosin	0	0	0	1	0	0	0	0	0	0	0	0	0	0	0	0	0	0	0	0	0	0	0	0	0	0
erm(T)	Erythromycin/Lincosamide/Streptogramin/Tylosin	0	0	0	1	1	1	0	0	0	0	1	0	0	0	0	0	1	1	0	0	0	0	0	0	0	0
mph(C)	Erythromycin/Spiramycin/Telithromycin	1	1	1	1	3	3	1	2	1	1	2	0	1	3	3	0	2	3	3	2	2	2	2	2	1	2
msr(A)	Erythromycin/Streptogramin B	1	2	1	1	3	2	2	1	1	1	2	1	1	3	2	0	2	2	2	3	2	2	1	2	1	3
optrA	Florfenicol/Oxazolidinone	0	0	0	0	0	0	0	0	0	0	0	0	1	0	0	0	0	0	0	0	0	0	0	0	0	0
fos	Fosfomycin	0	0	0	0	0	0	0	0	0	0	0	0	0	0	0	0	0	0	1	0	0	0	0	0	0	0
fosA	Fosfomycin	0	0	0	0	0	0	0	0	0	0	0	0	0	0	0	0	1	0	0	1	0	0	0	0	0	0
fosB	Fosfomycin	0	0	0	0	0	0	0	1	0	0	1	0	0	0	0	0	0	0	0	0	1	0	0	0	0	0
fosD	Fosfomycin	0	0	0	0	0	0	0	0	0	0	0	0	0	0	0	0	0	0	0	0	0	0	1	0	0	0
fosE	Fosfomycin	0	0	0	0	0	0	0	0	0	0	0	0	0	2	0	0	2	0	0	0	0	0	0	1	0	0
fusB	Fusidic acid	0	0	0	0	0	0	0	0	0	0	0	0	0	0	1	0	0	0	0	0	0	1	1	0	1	0
fusC	Fusidic acid	0	0	0	0	0	0	0	0	0	0	0	0	0	0	0	0	0	0	0	0	0	1	0	0	0	0
aac(3)-I	Gentamicin	0	0	0	0	0	0	0	0	0	0	0	0	0	0	0	0	0	0	0	0	1	1	0	0	0	0
aac(3)-Ia	Gentamicin	0	0	0	0	0	0	0	0	0	0	0	0	0	1	1	0	0	0	0	0	0	0	0	0	0	0
aac(3)-If	Gentamicin	0	0	0	0	0	1	0	0	0	0	0	1	0	0	0	0	0	0	0	0	0	0	0	0	0	0
aac(3)-IId	Gentamicin	0	0	0	0	1	1	0	0	0	0	1	0	1	1	0	0	0	0	0	0	0	1	1	1	1	1
aac(3)-IV	Gentamicin	0	0	0	0	0	0	0	0	0	0	0	0	0	0	0	0	0	0	0	0	0	0	0	0	0	1
aac(6')-Ib	Gentamicin	0	0	1	0	0	0	0	0	0	0	0	0	0	0	0	0	1	1	1	0	0	0	1	0	0	0
aac(6')-Ib'	Gentamicin	0	0	0	0	1	0	0	0	0	0	0	0	0	0	0	1	0	0	0	0	0	0	0	0	0	0
aac(6')-Ib4	Gentamicin	0	0	0	1	0	2	1	2	0	1	1	2	0	0	3	0	2	1	2	2	1	1	1	1	2	1
gar	Gentamicin	0	0	0	0	0	0	0	0	0	0	0	0	0	0	0	0	1	1	0	0	0	0	0	0	0	0
aac(6')-IIa	Gentamicin/Kanamycin/Tobramycin	0	0	0	0	0	1	0	0	0	0	1	0	0	0	0	0	0	0	0	0	1	1	0	0	0	0
ant(2'')-Ia	Gentamicin/Kanamycin/Tobramycin	1	0	2	1	1	3	0	1	1	1	2	1	0	3	3	1	3	1	1	1	0	2	0	2	2	2
aac(2')-I(A267)	Gentamicin/Tobramycin	0	0	0	0	0	0	0	0	0	0	0	0	0	0	0	0	0	0	0	0	1	0	0	0	0	0
aph(4)-Ia	Hygromycin	0	0	0	0	0	0	0	0	0	0	0	0	0	1	0	0	0	0	0	0	0	0	0	0	0	0
aph(3')-I(H957)	Kanamycin	0	0	0	0	0	0	0	0	0	0	0	1	0	0	0	0	0	0	0	0	1	1	0	0	0	0
aph(3')-Ia	Kanamycin	1	2	2	1	2	3	2	2	0	0	2	0	1	3	3	1	2	3	3	2	3	2	2	1	2	2
aph(3')-Ib	Kanamycin	0	0	0	0	0	0	0	0	0	0	0	0	0	1	1	0	0	0	0	0	1	0	0	0	0	0
aph(3')-IIa	Kanamycin	0	0	0	0	0	0	0	0	0	0	0	0	0	2	2	0	0	0	0	0	0	0	0	0	0	0
aadD1	Kanamycin/Tobramycin	0	0	0	0	0	0	1	1	0	0	0	0	0	3	2	0	0	1	1	0	1	0	1	1	1	1
lnu(A)	Lincosamide	1	2	0	1	3	0	1	2	1	0	2	2	0	3	3	1	1	2	2	3	1	2	1	1	1	1
lnu(A)'	Lincosamide	0	1	0	0	1	1	0	0	0	0	0	0	1	1	1	0	0	0	0	0	0	0	0	1	0	0
lnu(B)	Lincosamide	1	0	0	0	0	0	0	0	0	0	0	0	0	0	0	0	0	0	0	0	0	0	0	0	0	0
lnu(C)	Lincosamide	0	2	2	0	0	0	0	0	0	0	0	0	0	0	0	0	0	1	1	0	2	0	1	0	1	0
lnu(E)	Lincosamide	0	0	1	1	0	0	0	0	0	0	0	0	0	0	0	0	0	0	0	0	0	0	0	0	0	0
lnu(G)	Lincosamide	0	1	0	1	0	0	0	0	0	0	0	0	0	0	0	0	0	0	0	0	0	0	0	0	0	0
lnu(H)	Lincosamide	0	0	0	1	1	0	0	0	0	0	1	1	1	0	0	0	0	0	1	0	0	0	0	0	0	0
vga(A)	Lincosamide	0	2	1	0	1	2	0	2	0	0	0	0	0	3	2	0	2	3	2	2	0	1	1	1	1	2
cfr(E)	Lincosamide/Linezolid/Thiamphenicol/Tiamulin/Virginiamycin	0	0	0	1	0	0	0	0	0	0	0	0	0	0	0	0	0	0	0	0	0	0	0	0	0	0
sal(E)	Lincosamide/Pleuromutilin	0	0	0	0	0	0	0	0	0	0	0	0	0	0	0	0	0	0	0	0	0	0	1	0	0	0
lsa	Lincosamide/Streptogramin	0	0	0	0	0	0	0	0	0	0	0	0	0	0	1	0	0	0	0	0	0	0	0	0	0	0
lsa(E)	Lincosamide/Streptogramin	1	0	0	0	0	0	0	0	0	0	0	0	0	0	0	0	0	0	0	0	0	0	0	0	0	0
mecA	Methicillin	0	0	0	0	1	0	0	0	0	0	1	0	0	0	0	0	0	1	1	0	0	0	0	0	0	1
mecI	Methicillin	0	0	0	0	0	1	0	0	0	0	1	0	0	0	0	0	0	0	0	0	0	0	0	0	0	0
mecR1	Methicillin	0	0	0	0	0	1	0	0	0	0	1	0	0	0	0	0	0	0	0	1	0	0	0	0	1	1
mupA	Mupirocin	0	1	0	0	0	1	0	0	0	0	0	0	0	1	2	0	1	2	2	1	0	0	2	1	1	2
qacA	Quaternary ammonium	0	1	1	0	2	2	0	1	0	1	1	1	1	3	2	0	1	2	2	2	2	2	1	2	1	1
qacB	Quaternary ammonium	0	0	0	0	0	1	0	0	0	0	0	0	0	0	0	0	0	0	0	0	0	0	0	0	0	0
qacC	Quaternary ammonium	0	1	0	0	1	0	0	0	0	0	0	0	0	1	2	0	1	0	1	1	0	2	1	2	0	1
qacE	Quaternary ammonium	0	0	1	0	1	1	1	0	0	0	0	0	0	2	0	0	1	0	0	0	0	0	1	1	0	0
qacEdelta1	Quaternary ammonium	1	1	0	1	2	1	1	2	1	1	1	2	1	1	3	1	1	3	3	3	3	3	2	0	1	1
qacF	Quaternary ammonium	0	0	0	0	0	1	0	0	0	0	0	0	0	2	0	0	0	0	0	0	0	0	0	0	0	0
qacG2	Quaternary ammonium	0	0	0	0	1	0	0	0	0	0	0	0	0	1	1	0	0	0	0	1	0	0	0	0	0	0
qacJ	Quaternary ammonium	0	0	0	0	0	0	0	0	0	0	0	0	0	0	0	0	0	0	0	1	0	0	0	0	0	0
qacK	Quaternary ammonium	0	0	0	0	1	1	0	0	0	0	0	0	0	0	0	0	0	0	0	0	0	0	0	0	0	0
qacL	Quaternary ammonium	0	0	0	0	0	0	1	1	0	0	0	0	0	0	0	0	0	0	0	0	0	0	0	0	0	0
qnrD	Quinolone	0	0	0	0	0	0	0	0	0	0	0	0	1	0	0	1	0	0	0	0	0	0	0	0	0	0
qnrD1	Quinolone	0	0	0	0	0	1	0	0	0	1	0	0	0	0	0	0	0	1	1	0	0	0	0	0	0	0
qnrVC1	Quinolone	0	0	1	0	0	1	0	0	0	0	0	0	0	2	0	0	2	0	0	0	0	0	0	0	0	0
qnrVC6	Quinolone	0	0	0	0	0	0	0	0	0	0	1	0	0	0	0	0	0	0	0	0	0	0	0	0	0	0
arr-3	Rifamycin	0	0	1	0	1	1	0	0	0	0	2	0	0	0	0	0	1	0	0	0	0	0	1	0	0	1
aadA27	Spectinomycin/Streptomycin	0	0	0	1	2	3	0	1	1	0	2	2	1	3	3	0	2	2	0	1	1	3	1	2	2	2
ant(3'')-IIa	Spectinomycin/Streptomycin	0	0	0	0	0	0	0	0	0	0	0	0	0	1	1	0	0	0	0	1	0	0	0	0	0	0
aadA1	Streptomycin	1	0	1	1	2	1	1	2	1	1	0	2	0	2	3	1	3	2	3	0	2	1	1	2	0	2
aadA10	Streptomycin	0	0	0	0	0	0	0	0	0	0	0	0	0	0	0	0	0	0	0	0	0	1	0	0	0	0
aadA15	Streptomycin	0	1	0	0	0	0	0	0	0	0	0	0	0	0	0	0	0	0	0	0	0	0	0	0	0	0
aadA16	Streptomycin	0	0	0	0	0	0	0	0	0	0	1	1	0	0	0	0	0	0	0	0	0	0	1	0	0	0
aadA2	Streptomycin	0	0	1	1	3	3	2	0	1	0	2	0	1	3	2	0	2	1	2	2	1	3	2	1	0	0
aadA21	Streptomycin	0	0	0	0	0	0	0	0	0	0	0	0	0	0	0	0	0	0	0	0	1	0	0	0	0	0
aadA5	Streptomycin	0	0	0	0	0	1	0	0	0	0	1	0	0	1	0	0	0	1	0	0	1	0	0	0	0	1
aadA6	Streptomycin	0	0	0	0	0	0	0	0	0	0	1	0	0	0	0	0	0	0	0	0	0	1	1	0	0	0
aadA9	Streptomycin	0	0	0	0	0	0	0	0	0	0	1	0	0	0	0	0	0	0	0	0	0	0	0	0	0	0
aadE	Streptomycin	0	0	0	1	0	0	0	0	1	0	0	0	1	0	0	0	0	0	0	0	0	0	0	0	0	0
aadS	Streptomycin	0	0	0	1	0	0	0	0	0	0	0	0	0	0	0	0	0	0	0	0	0	0	0	0	0	0
ant(6)-Ia	Streptomycin	0	1	0	0	1	0	0	0	0	0	0	0	0	0	0	0	0	0	1	0	0	0	0	0	0	0
aph(3'')-Ib	Streptomycin	1	2	2	1	3	2	2	2	1	1	2	2	1	2	3	1	3	3	3	3	3	3	2	2	2	3
aph(6)-Id	Streptomycin	1	2	2	1	3	3	2	2	1	1	2	2	1	2	3	1	3	3	3	3	3	3	2	2	3	3
str	Streptomycin	0	0	0	0	0	0	0	0	0	0	0	0	0	0	0	0	0	0	0	1	0	0	1	0	0	0
sat2	Streptothricin	0	0	1	1	0	0	1	0	0	0	0	0	0	0	0	0	0	0	0	0	0	0	0	0	0	0
sat4	Streptothricin	0	1	0	0	1	0	0	0	0	0	0	0	0	0	0	0	0	0	0	0	0	0	0	0	0	0
sul1	Sulfonamide	0	2	1	1	3	2	2	2	1	1	1	2	1	1	3	1	2	3	3	3	3	3	2	1	2	3
sul2	Sulfonamide	0	0	1	1	2	2	1	1	0	0	0	2	1	2	2	1	2	1	3	1	1	0	2	2	1	3
sul4	Sulfonamide	0	0	1	0	0	0	0	0	0	0	0	0	0	0	0	0	0	0	0	0	1	0	0	0	0	1
tet	Tetracycline	0	0	0	0	0	0	0	0	0	0	1	0	0	0	0	0	0	0	0	0	0	0	0	0	0	0
tet(32)	Tetracycline	0	0	0	0	0	0	0	0	0	0	0	0	0	0	0	0	0	1	0	0	0	0	0	0	0	0
tet(33)	Tetracycline	0	0	0	1	2	1	0	0	0	0	1	1	1	2	0	1	1	1	0	0	0	0	1	0	1	0
tet(38)	Tetracycline	0	0	0	0	0	0	0	0	0	0	0	0	0	0	0	0	0	0	0	0	0	0	0	0	1	0
tet(39)	Tetracycline	0	1	0	1	0	0	1	0	0	0	0	0	0	2	0	0	1	0	0	1	1	1	1	0	0	0
tet(65)	Tetracycline	0	0	0	0	0	0	0	0	0	0	0	0	0	0	0	0	0	1	0	0	0	0	0	0	0	0
tet(A)	Tetracycline	0	0	0	1	0	1	0	0	0	0	0	0	0	1	0	0	0	0	0	0	0	0	1	1	0	0
tet(B)	Tetracycline	0	1	0	0	0	0	0	0	0	0	0	0	1	1	2	0	0	0	0	0	0	0	0	0	0	0
tet(C)	Tetracycline	0	0	0	1	2	0	0	0	0	0	0	1	0	0	0	0	2	1	0	1	0	0	1	1	1	1
tet(G)	Tetracycline	0	0	1	1	1	2	0	0	0	1	2	0	0	0	0	1	2	1	0	1	0	1	1	1	0	1
tet(K)	Tetracycline	1	1	1	1	3	3	1	2	0	0	2	1	1	2	3	1	1	2	2	2	2	2	2	2	1	3
tet(L)	Tetracycline	0	0	1	1	0	0	0	0	0	0	1	0	1	0	1	1	0	1	0	2	0	0	0	1	0	1
tet(M)	Tetracycline	1	1	2	0	2	3	2	2	0	0	2	2	0	2	2	1	1	2	3	2	1	3	2	2	0	2
tet(O)	Tetracycline	0	0	0	0	1	1	0	0	0	0	1	0	0	1	0	0	0	1	0	0	0	1	0	0	1	0
tet(Q)	Tetracycline	0	0	0	0	0	2	1	0	0	1	0	1	0	1	1	0	0	0	1	1	1	0	0	0	1	0
tet(S)	Tetracycline	0	0	0	0	0	0	0	0	0	0	0	0	0	0	0	0	0	0	0	2	0	0	0	0	0	0
tet(T)	Tetracycline	0	0	0	0	0	0	0	0	0	0	0	0	0	0	0	1	0	0	0	0	0	0	0	0	0	0
tet(W)	Tetracycline	1	1	0	1	3	3	1	1	1	1	2	1	1	2	1	1	2	2	1	1	0	0	2	2	1	2
tet(Y)	Tetracycline	0	0	0	0	0	1	0	0	0	0	0	0	0	0	0	0	0	0	0	0	0	0	0	0	0	0
tet(Z)	Tetracycline	0	0	0	0	0	0	0	0	0	0	0	0	1	0	0	0	0	0	0	0	0	0	1	0	1	0
tetB	Tetracycline	0	0	0	0	0	0	0	1	0	0	0	0	0	0	0	0	0	0	0	0	0	0	0	0	0	0
tetB(60)	Tetracycline	0	1	0	0	0	0	0	0	0	0	0	0	0	0	0	0	0	0	0	0	0	0	0	0	0	0
dfrA1	Trimethoprim	0	0	1	1	0	0	0	0	0	0	1	0	0	0	0	0	0	0	0	0	1	1	0	0	0	0
dfrA12	Trimethoprim	0	0	0	0	0	0	1	0	1	0	0	0	0	1	0	0	0	0	1	1	0	0	1	0	0	0
dfrA14	Trimethoprim	0	0	0	0	1	1	0	0	0	0	0	0	0	0	0	0	0	0	0	0	0	0	0	0	0	0
dfrA16	Trimethoprim	0	0	0	0	1	1	0	0	0	0	0	0	0	0	0	0	0	0	0	0	0	0	0	0	0	0
dfrA27	Trimethoprim	0	0	0	0	0	0	0	0	0	0	0	0	0	0	0	0	0	0	0	0	0	0	1	0	0	0
dfrA41	Trimethoprim	0	0	0	0	0	0	0	0	0	0	0	0	0	0	0	0	2	0	0	0	0	0	0	0	0	0
dfrE	Trimethoprim	0	0	0	0	0	0	0	0	0	0	0	0	0	0	0	0	0	0	0	0	0	0	1	0	0	0
dfrG	Trimethoprim	0	0	0	0	1	1	1	0	0	0	1	1	0	0	0	0	0	0	1	0	0	0	0	0	1	0

## Sheet: Isolate Genomes and ARGs
Strain ID	Isolation	Taxonomy	Chromosomal resistance genes	plasmid resistance genes
8	ON-RES	Enterobacter hormaechei	blaACT, fosA, oqxA, oqxB
98	ON-RES	Priestia megaterium
23	DORM	Staphylococcus haemolyticus	tet(K), blaZ, blaR1, blaI
32	ON-RES	Enterobacter cloacae	aadA2, oqxA, oqxB, fosA, blaACT17	ant(2'')-Ia, aadA2, qacE△1, sul1, catA2, tet(D), aph(3')-Ia, blaTEM
35	MLB	Staphylococcus warneri	blaI, blaR1, blaZ, qacA, mph(C),	qacA, mph(C), msr(A)
40	MLB	Staphylococcus saprophyticus	fosD, tet(K), fusD, lnu(A)	tet(K), fosD, lnu(A)'
112	ON-BC	Pantoea dispersa	oqxB
122	DORM	Staphylococcus cohnii	msr(A), fusF, dfrG
127	MLB	Staphylococcus pasteuri	aadD1,	msr(A), tet(K), bleO, blaZ, blaR1, blaI
132	MLB	Staphylococcus haemolyticus	qacA, tet(K), blaACT, fosA, oqxB, oqxA	qacA, tet(K)
153	GYM	Staphylococcus haemolyticus	aac(6')-Ie, fusB,	mph(C), msr(A), qacB
168	OC-RES	Morganella morganii	blaDHA, tet(D)
179	OC-BC	Acinetobacter baumannii	blaADC
