# Supplementary material for: Divergent Microbial Community and Pathogenicity at a University-Urban Interface: A Comparative Analysis
Source: Microorganisms. 2026 Feb 28;14(3):557. doi: 10.3390/microorganisms14030557 (PMC13029079; doi:10.3390/microorganisms14030557)
Supplement: Supplementary file 1 [file microorganisms-14-00557-s001.zip › Table_S3.xlsx]

## Sheet: Sheet1
Strain	Species	Ampicillin(10μg)(AMP)	Ceftazidime(30μg)(CAZ)	Imipenem(10μg)(IMP)	Kanamycin(30 μg)(KAN)	Ciprofloxacin(5 μg)(CIP)	Tetracycline(30μg)(TET)	Tigecycline(15 μg)(TIG)	Chloramphenicol(30μg)(CHL)	Sampling site	MDR		Strain	Species	Kanamycin(30 μg)(KAN)	Rifampin(5μg)(RIF)	Trimethoprim(5 μg)(TMP)	Erythromycin(15μg)(ERY)	Ciprofloxacin(5 μg)(CIP)	Tetracycline(30μg)(TET)	Cefoxitin(30μg)(FOX)	Chloramphenicol(30μg)(CHL)	Sampling site	Hemolysis	MDR and remarks		Strain		Kanamycin(30 μg)(KAN)	Rifampin(5μg)(RIF)	Trimethoprim(5 μg)(TMP)	Erythromycin(15μg)(ERY)	Ciprofloxacin(5 μg)(CIP)	Tetracycline(30μg)(TET)	Tigecycline(15 μg)(TIG)	Chloramphenicol(30μg)(CHL)	Sampling site	Hemolysis	MDR and remarks
25922	Escherichia coli	S	S	S	S	S	S	S	S	\			25923	Staphylococcus aureus	S	S	S	S	S	S	S	S	\	+			29212	Enterococcus faecalis	S	S	S	S	S	S	S	S	\
1	Escherichia fergusonii	S	S	S	I	R	S	I	S	ON-RES			6	Staphylococcus taiwanensis	S	S	R	S	S	S	S	S	ON-RES	+			4	Bacillus cereus	S	I	R	S	S	S	S	S	ON-RES
8	Enterobacter quasihormaechei	R	S	S	S	R	S	I	S	ON-RES			13	Staphylococcus saprophyticus	S	S	S	R	S	S	S	I	ON-EDC				100	Bacillus cereus	S	I	R	S	S	S	S	S	ON-RES	++
32	Enterobacter quasihormaechei	R	R	S	R	R	R	I	R	MLB	MDR		18	Staphylococcus hominis	S	S	R	R	S	S	S	S	ON-BC				124	Bacillus cereus	S	I	R	S	S	S	S	S	DORM	++
98	Enterobacter quasihormaechei	S	R	S	I	R	S	I	S	ON-RES			21	Staphylococcus haemolyticus	S	S	R	R	S	S	S	S	ON-BC	+			133	Bacillus cereus	S	I	R	S	S	S	S	S	MLB	++
102	Enterobacter hormaechei	S	I	S	I	R	S	S	S	ON-RES			22	Staphylococcus xylosus	S	I	I	I	S	R	R	S	DORM				2	Enterococcus italicus	S	S	S	I	S	R	S	R	ON-RES
146	Kosakonia quasisacchari	I	S	S	I	R	S	I	S	GYM			23	Staphylococcus haemolyticus	S	S	R	I	S	R	R	S	DORM	+	MDR		185	Enterococcus mundtii	R	S	R	I	R	S	S	S	SUB		MDR
7	Pantoea eucrina	I	S	S	S	S	S	S	S	ON-RES			24	Staphylococcus hominis	S	9	S	R	S	S	R	S	DORM		MDR		152	Kocuria rhizophila	S	S	S	S	S	S	S	S	GYM
111	Psychrobacter pulmonis	S	S	S	S	S	S	S	S	ON-EDC			27	Staphylococcus xylosus	S	S	I	I	S	S	R	S	DORM				167	Streptococcus cristatus	S	S	S	S	S	S	S	S	OC-RES	+
112	Pantoea septica	S	S	R	S	S	S	S	S	ON-BC			33	Staphylococcus hominis	S	I	S	S	S	S	S	S	MLB
145	Leclercia adecarboxylata	S	S	S	S	R	S	S	S	GYM			35	Staphylococcus warneri	S	R	R	R	R	S	R	S	MLB		MDR
168	Morganella morganii	R	S	R	S	I	R	S	S	OC-RES	MDR		40	Staphylococcus saprophyticus	S	R	I	I	R	R	R	I	MLB		MDR
81	Stutzerimonas chloritidismutans	S	S	S	S	I	S	S	S	OC-BC			45	Staphylococcus ureilyticus	S	S	R	S	S	S	S	S	ELB	+
166	Shewanella xiamenensis	R	S	S	S	S	I	S	S	OC-RES			48	Staphylococcus hominis	S	S	I	R	S	R	S	S	ELB
50	Shewanella xiamenensis	S	S	S	S	0	S	S	S	GYM			55	Staphylococcus hominis	S	R	R	I	S	S	R	S	GYM		MDR
52	Pseudomonas laurentiana	S	S	S	S	S	S	S	S	GYM			57	Staphylococcus warneri	S	S	S	R	S	S	S	S	GYM	+
29	Acinetobacter baumannii	R	S	S	I	S	S	S	I	DORM			58	Staphylococcus epidermidis	S	S	R	R	S	S	S	S	GYM	+
56	Acinetobacter lwoffii	S	S	S	S	S	S	S	S	GYM			60	Staphylococcus warneri	S	S	S	I	S	S	S	S	TB
104	Acinetobacter beijerinckii	S	S	S	S	S	S	S	S	ON-RES			61	Staphylococcus taiwanensis	S	S	R	R	S	S	S	S	TB	+
126	Acinetobacter nosocomialis	R	S	S	S	S	S	S	R	DORM			67	Staphylococcus epidermidis	S	S	R	R	I	S	S	S	TB
135	Acinetobacter baumannii	R	I	S	S	S	S	S	R	MLB			72	Staphylococcus saprophyticus	S	S	S	R	S	S	S	R	OC-RES
151	Acinetobacter nosocomialis	R	S	S	S	S	S	S	R	GYM			73	Staphylococcus edaphicus	S	R	R	I	S	I	R	S	OC-EDC-N		MDR
155	Acinetobacter nosocomialis	R	R	S	S	S	S	S	I	TB			82	Staphylococcus edaphicus	S	S	S	R	S	R	S	S	OC-BC
179	Acinetobacter nosocomialis	R	I	S	S	S	R	S	I	OC-BC			99	Staphylococcus saprophyticus	S	S	S	R	S	S	S	S	ON-RES
181	Acinetobacter nosocomialis	R	R	S	S	I	S	S	R	OC-BC	MDR		101	Staphylococcus saprophyticus	S	S	S	R	S	S	S	S	ON-RES
													105	Staphylococcus aureus	S	I	S	I	R	S	S	S	ON-RES
													110	Staphylococcus borealis	S	S	R	R	S	S	S	S	ON-EDC	+
													113	Staphylococcus hominis	S	S	R	R	S	S	S	S	ON-BC
													116	Staphylococcus pragensis	S	S	R	R	S	S	S	S	ON-BC	+
													118	Staphylococcus lugdunensis	S	R	R	S	S	S	S	S	DORM	+
													119	Staphylococcus warneri	S	S	R	R	S	S	R	S	DORM	+	MDR
													120	Staphylococcus warneri	I	S	S	R	I	S	S	S	DORM	++
													122	Staphylococcus cohnii	S	R	R	R	S	S	R	S	DORM	++	MDR, Liquid on the tablet
													127	Staphylococcus pasteuri	I	R	I	R	I	R	R	R	MLB		MDR
													131	Staphylococcus epidermidis	I	R	I	R	I	S	R	R	MLB		MDR
													132	Staphylococcus pragensis	I	R	R	R	R	R	S	R	MLB	+	MDR, Liquid on the tablet
													137	Staphylococcus hominis	S	S	R	R	S	S	R	S	ELB		MDR
													139	Staphylococcus pasteuri	S	S	R	S	S	S	S	S	ELB
													140	Staphylococcus saprophyticus	S	S	I	R	I	S	S	S	ELB
													141	Staphylococcus warneri	I	S	S	R	S	R	S	S	ELB
													148	Staphylococcus gallinarum	S	I	R	I	I	S	R	S	GYM
													150	Staphylococcus hominis	S	S	R	R	S	S	R	S	GYM		MDR
													153	Staphylococcus haemolyticus	R	R	R	R	I	R	R	S	GYM	+	MDR
													156	Staphylococcus saprophyticus	S	S	S	R	S	S	R	S	TB
													158	Staphylococcus hominis	I	R	R	S	S	S	S	S	TB
													160	Staphylococcus capitis	S	S	I	I	S	S	S	S	TB
													161	Staphylococcus capitis	S	I	S	R	S	S	S	S	TB		Liquid on the tablet
													162	Staphylococcus capitis	S	S	S	S	S	S	S	S	TB
													175	Staphylococcus warneri	S	S	S	S	S	S	S	S	OC-EDC-S	+
													177	Staphylococcus gallinarum	S	S	S	S	S	S	S	S	OC-BC
													178	Staphylococcus caprae	S	S	S	R	S	S	S	S	OC-BC
													180	Staphylococcus warneri	S	R	S	R	S	S	S	S	OC-BC	0
													184	Staphylococcus pasteuri	S	S	S	R	S	S	S	S	SUB
													187	Staphylococcus hominis	S	S	S	R	S	S	R	S	SUB
